# Supplementary material for: A major QTL corresponding to the Rk locus for resistance to root-knot nematodes in cowpea (Vigna unguiculata L. Walp.)
Source: Theor Appl Genet. 2015 Oct 8;129:87–95. doi: 10.1007/s00122-015-2611-0 (PMC4703619; doi:10.1007/s00122-015-2611-0)
Supplement: Supplementary file 1 — Supplementary material 1 (XLSX 126 kb) Genome-wide SNP profiles of near-isogenic lines and parents that differ in the presence or absence of the Rk-resistance [file 122_2015_2611_MOESM1_ESM.xlsx]

## Sheet: Manuscript info
Supplementary File
A major QTL corresponding to the Rk locus for resistance to root-knot nematodes in cowpea (Vigna unguiculata L.)
Theoretical and Applied Genetics
Bao Lam Huynh(1)*, William C. Matthews(1), Jeffrey D. Ehlers(2), Mitchell R. Lucas(3), Jansen Santos(1), Arsenio Ndeve(1), Timothy J. Close(3), and Philip A. Roberts(1)*
(1)Department of Nematology, University of California, Riverside, CA 92521, USA
(2)Present address, Bill and Melinda Gates Foundation, Seattle, WA 98102, USA
(3)Department of Botany and Plant Sciences, University of California, Riverside, CA 92521, USA
*Corresponding authors:
Bao Lam Huynh: baolam.huynh@ucr.edu; phone: +1-951-827-7330; Fax: +1-951-827-3719
Philip A. Roberts: philip.roberts@ucr.edu; phone: +1-951-827-7332; Fax: +1-951-827-3719

## Sheet: All SNPs
Genome-wide SNP profiles of near-isogenic lines and parents that differ in the presence or absence of the Rk-resistance
The 1536 SNP markers and their consensus positions were based on Muchero et al. (2009) PNAS 106:18159-18164, and Lucas et al. (2011) Plant Genome 4(3): 218-225
Markers flanking the QTL QRk-vu11.1 are highlighted
				Recurrent (Rk resistant)	Donor (susceptible)	Susceptible BC6F6	Susceptible BC6F6
KASP Name	GoldenGate Name	LG	cM	CB46	Chinese Red	Null 1	Null 2
1107_518	1_0972	1	0	GG	GG	GG	GG
8306_119	1_1278	1	3.26136	GG	GG	GG	GG
18_107	1_0950	1	5.04335	AA	GG	AA	AA
14164_1877	1_0129	1	5.34034	TT	TT	TT	TT
4980_497	1_0055	1	5.63734	--	--	--	--
12929_463	1_0100	1	5.78864	GG	GG	GG	GG
6804_755	1_1088	1	10.4621	CC	AA	CC	CC
9815_2051	1_0647	1	12.7036	AA	GG	AA	AA
8777_825	1_0876	1	14.1438	AA	TT	AA	AA
642_527	1_0034	1	14.3119	GG	AA	GG	GG
12882_709	1_1177	1	15.9706	--	--	--	--
5074_629	1_0449	1	20.8682	AA	AA	AA	AA
16494_1773	1_1526	1	20.8682	AA	AA	AA	AA
14542_452	1_0072	1	21.042	GG	GG	GG	GG
3787_812	1_1275	1	21.2941	GG	GG	GG	GG
5553_147	1_0085	1	21.9273	GG	GG	GG	GG
1181_710	1_0782	1	21.9273	GG	GG	GG	GG
13281_572	1_1376	1	22.3588	AA	AA	AA	AA
13772_1075	1_0749	1	22.37	GG	GG	GG	GG
2535_666	1_0308	1	23.205	CC	CC	CC	CC
5084_519	1_0540	1	23.6197	GG	GG	GG	GG
15779_1173	1_1357	1	23.6813	GG	GG	GG	GG
11367_1228	1_0775	1	23.9615	CC	CC	CC	CC
4488_1027	1_0063	1	24.152	GG	GG	GG	GG
571_592	1_0333	1	24.152	AA	AA	AA	AA
7205_420	1_0790	1	24.152	GG	GG	GG	GG
1426_521	1_1151	1	24.9085	AA	GG	AA	AA
1545_161	1_0130	1	24.9478	AA	GG	AA	AA
8770_1480	1_0734	1	25.934	CC	AA	CC	CC
6422_178	1_0150	1	26.5448	GG	GG	GG	GG
9521_957	1_0837	1	26.5448	AA	AA	AA	AA
13947_415	1_1111	1	26.5448	AA	TT	AA	AA
15451_698	1_1468	1	26.8362	--	--	--	--
6796_936	1_0319	1	27.178	GG	GG	GG	GG
25_592	1_0357	1	30.0303	AA	TT	AA	AA
5240_1403	1_0928	1	30.2096	--	AA	--	CC
16392_656	1_1344	1	30.2096	GG	GG	GG	GG
5069_298	1_0415	1	32.6921	TT	TT	TT	TT
14929_258	1_0280	1	32.9891	AA	AA	AA	AA
3841_598	1_0630	1	33.0003	AA	AA	AA	AA
17149_508	1_1534	1	33.0003	AA	AA	AA	AA
967_118	1_0059	1	33.2469	GG	GG	GG	GG
5149_220	1_0312	1	33.2469	GG	GG	GG	GG
15152_845	1_0532	1	33.5831	GG	GG	GG	GG
10269_488	1_1404	1	33.5831	AA	AA	AA	AA
12526_795	1_0726	1	34.0482	AA	AA	AA	AA
6904_1061	1_0383	1	35.2922	GG	GG	GG	GG
1204_901	1_0396	1	35.6453	GG	GG	GG	GG
2077_348	1_0640	1	35.6453	GG	AA	GG	GG
14619_471	1_1424	1	39.467	AA	AA	AA	AA
16803_343	1_0725	1	40.386	GG	GG	GG	GG
9631_441	1_0238	1	41.2097	AA	AA	AA	AA
5210_884	1_0645	1	41.2097	CC	CC	CC	CC
13294_282	1_0817	1	42.8797	GG	GG	GG	GG
684_540	1_0365	1	43.2327	AA	AA	AA	AA
3885_1019	1_0625	1	44.2582	GG	GG	GG	GG
10905_418	1_0256	1	45.1436	GG	GG	GG	GG
12229_437	1_0614	1	45.1436	CC	CC	CC	CC
9432_1340	1_0784	1	45.3789	GG	GG	GG	GG
8207_415	1_0855	1	45.3789	CC	CC	CC	CC
9175_1561	1_0344	1	47.3738	GG	AA	GG	GG
3166_353	1_0440	1	47.3738	GG	GG	GG	GG
4641_518	1_1156	1	47.3738	GG	GG	GG	GG
394_316	1_0435	1	47.6876	AA	GG	AA	AA
10075_470	1_1420	1	47.979	GG	GG	GG	GG
11484_541	1_1193	1	48.4105	TT	TT	TT	TT
14030_764	1_0075	1	50.2822	TT	TT	TT	TT
9508_1241	1_0012	1	50.652	AA	AA	AA	AA
2820_248	1_1152	1	50.7585	AA	AA	AA	AA
16462_1286	1_0748	1	54.6531	AA	AA	AA	AA
5735_110	1_0320	1	57.0402	AA	AA	AA	AA
7627_617	1_0811	1	58.6261	TT	TT	TT	TT
11028_734	1_0262	1	58.9735	TT	TT	TT	TT
4325_585	1_1129	2	0	GG	GG	GG	GG
17260_1966	1_1364	2	0	GG	GG	GG	GG
2783_207	1_0184	2	0.308205	CC	CC	CC	CC
307_106	1_0203	2	0.308205	CC	CC	CC	CC
12539_544	1_0268	2	0.308205	GG	GG	GG	GG
5400_164	1_0657	2	1.58025	AA	AA	AA	AA
1762_775	1_1371	2	3.52474	AA	AA	AA	AA
3838_830	1_0295	2	5.15542	AA	AA	AA	AA
593_329	1_1067	2	5.15542	GG	GG	GG	GG
4836_807	1_0113	2	6.67963	GG	CC	GG	GG
8044_1006	1_1523	2	10.322	GG	CC	GG	GG
9739_495	1_1258	2	13.236	AA	GG	AA	AA
1296_808	1_0021	2	15.8585	AA	GG	AA	AA
11514_619	1_0792	2	15.8585	GG	AA	GG	GG
4536_221	1_0089	2	16.0659	GG	AA	GG	GG
4699_140	1_1469	2	16.0659	GG	CC	GG	GG
2359_557	1_0844	2	17.0521	--	--	--	--
14508_128	1_0277	2	17.209	AA	GG	AA	AA
8190_327	1_0589	2	17.209	AA	GG	AA	AA
7857_1368	1_0698	2	17.209	AA	GG	AA	AA
2046_754	1_0829	2	17.7806	GG	AA	GG	GG
458_1330	1_0492	2	17.8759	GG	AA	GG	GG
5026_672	1_0253	2	18.5539	AA	TT	AA	AA
16914_262	1_0337	2	18.7612	GG	AA	GG	GG
3044_1453	1_0164	2	19.4617	AA	AA	AA	AA
1366_307	1_0169	2	19.4617	CC	CC	CC	CC
6927_582	1_1372	2	20.5993	--	CC	--	--
8395_1157	1_1086	2	21.3165	TT	TT	TT	TT
2178_530	1_0061	2	22.258	TT	TT	TT	TT
365_636	1_0453	2	22.342	AA	AA	AA	AA
411_247	1_0284	2	23.3507	AA	GG	AA	AA
12996_239	1_1406	2	24.3874	AA	AA	AA	AA
4402_623	1_1139	2	25.1999	AA	GG	AA	AA
3427_925	1_0525	2	26.2142	AA	AA	AA	AA
8954_481	1_0585	2	26.5448	AA	AA	AA	AA
6561_1160	1_1061	2	27.6095	CC	AA	CC	CC
11598_527	1_1048	2	28.2147	AA	TT	AA	AA
1257_517	1_1505	2	28.8199	CC	AA	CC	CC
9137_713	1_0934	2	29.7894	GG	GG	GG	GG
13970_462	1_0219	2	30.6355	CC	GG	CC	CC
4200_155	1_0264	2	30.6355	GG	AA	GG	GG
2922_612	1_0716	2	30.6355	AA	AA	AA	AA
13863_519	1_1059	2	31.1511	AA	TT	AA	AA
4383_74	1_1096	2	31.1511	AA	AA	AA	AA
17329_590	1_1428	2	31.5377	CC	AA	CC	CC
11416_506	1_0170	2	32.0813	GG	GG	GG	GG
10517_1362	1_0534	2	32.7033	AA	AA	AA	AA
5103_976	1_1158	2	32.7481	AA	GG	AA	AA
12685_433	1_0993	2	34.8607	GG	GG	GG	GG
6012_153	1_0062	2	35.2082	CC	CC	CC	CC
10480_616	1_0215	2	35.2082	AA	AA	AA	AA
2239_1136	1_0687	2	35.2082	GG	AA	GG	GG
2680_1095	1_1449	2	35.819	AA	AA	AA	AA
1825_861	1_1166	2	36.1384	GG	GG	GG	GG
16560_845	1_1181	2	36.1384	AA	AA	AA	AA
9880_545	1_0481	2	36.4298	CC	CC	CC	CC
9194_298	1_0693	2	36.4298	AA	AA	AA	AA
14175_1749	1_1140	2	36.4298	AA	AA	AA	AA
12827_654	1_1149	2	36.4298	GG	AA	GG	GG
13975_266	1_0208	2	38.279	AA	AA	AA	AA
4046_554	1_0994	2	39.3101	GG	AA	GG	GG
16946_421	1_1431	2	39.3605	AA	GG	AA	AA
5009_430	1_0721	2	40.8399	AA	CC	AA	AA
7191_1173	1_1392	2	40.8399	AA	GG	AA	AA
2728_121	1_1157	2	41.8542	GG	GG	GG	GG
9895_292	1_0595	2	41.9775	GG	CC	GG	GG
4273_342	1_0741	2	43.7706	AA	AA	AA	AA
5257_576	1_0482	2	44.2638	CC	CC	CC	CC
12942_1960	1_0791	2	44.2638	AA	AA	AA	AA
14891_888	1_1490	2	44.2638	GG	GG	GG	GG
13034_542	1_1033	2	44.6056	GG	GG	GG	GG
17248_1463	1_0144	2	44.8802	GG	GG	GG	GG
1562_796	1_0328	2	44.8802	GG	GG	GG	GG
1855_516	1_0240	2	45.6535	CC	CC	CC	CC
7989_340	1_0985	2	46.0514	TT	AA	TT	TT
12703_553	1_0041	2	46.2195	GG	GG	GG	GG
13748_1563	1_1470	2	47.8726	AA	AA	AA	AA
6580_67	1_1535	2	47.8726	GG	GG	GG	GG
14017_759	1_1230	2	49.4752	AA	AA	AA	AA
4462_114	1_1108	2	49.8227	CC	CC	CC	CC
3410_208	1_0211	2	51.0611	AA	AA	AA	AA
13326_949	1_0670	2	51.0611	GG	AA	GG	GG
15643_622	1_0674	2	51.0611	AA	AA	AA	AA
708_159	1_0229	2	52.1426	--	GG	--	GG
9301_1190	1_0009	2	53.4258	GG	AA	GG	GG
17482_615	1_1352	2	53.65	AA	CC	AA	AA
12105_204	1_0633	2	53.8349	AA	GG	AA	AA
1278_268	1_0652	2	54.7932	GG	GG	GG	GG
14731_1664	1_0695	2	55.1798	CC	AA	CC	CC
8162_215	1_1154	2	55.1798	CC	GG	CC	CC
16200_824	1_0430	2	56.0876	AA	CC	AA	AA
2197_345	1_1447	2	56.1044	--	--	--	--
14038_1704	1_0658	2	56.7152	GG	GG	GG	GG
2771_491	1_1399	2	56.7152	GG	AA	GG	GG
1297_783	1_1039	2	57.595	TT	TT	TT	TT
5380_740	1_0195	2	57.6062	CC	CC	CC	CC
5493_469	1_0151	2	57.9593	AA	AA	AA	AA
6235_827	1_0753	2	57.9593	AA	AA	AA	AA
14714_840	1_0679	2	58.2394	AA	GG	AA	AA
15624_917	1_0512	2	59.0744	AA	AA	AA	AA
3227_922	1_0115	2	59.3546	GG	AA	GG	GG
6722_675	1_0285	2	59.3546	AA	AA	AA	AA
6064_645	1_0498	2	59.3546	AA	AA	AA	AA
8542_298	1_1115	2	59.3546	AA	AA	AA	AA
9677_2260	1_1234	2	59.3546	AA	AA	AA	AA
14514_1017	1_0551	2	59.7132	GG	GG	GG	GG
13747_573	1_0885	2	60.2344	AA	AA	AA	AA
5429_311	1_0773	2	60.4529	GG	GG	GG	GG
11515_820	1_0694	2	60.6883	GG	--	--	GG
14497_540	1_1235	2	61.3159	AA	--	AA	AA
2454_481	1_1432	2	61.6969	AA	AA	AA	AA
17189_1129	1_0103	2	62.347	AA	--	AA	AA
152_447	1_0237	2	62.347	GG	GG	GG	GG
1041_1464	1_1262	2	62.347	AA	--	AA	AA
9628_115	1_1378	2	62.347	--	CC	--	--
15783_1176	1_0317	2	63.1483	GG	GG	GG	GG
9577_1847	1_1063	2	63.4677	TT	TT	TT	TT
15791_1130	1_0160	2	63.8039	GG	GG	GG	GG
10288_378	1_0709	2	63.8039	GG	AA	GG	GG
13877_347	1_1456	2	64.1962	TT	TT	TT	TT
8947_802	1_1379	2	65.9726	--	--	--	--
12041_453	1_0513	2	66.5778	AA	AA	AA	AA
1850_447	1_0815	2	67.777	CC	CC	CC	CC
1544_947	1_1021	2	68.2925	GG	GG	GG	GG
10686_567	1_1093	2	68.5671	AA	GG	AA	AA
554_515	1_1481	2	68.5671	GG	GG	GG	GG
2765_127	1_0138	2	68.7688	--	--	--	GG
5478_90	1_0611	2	68.7688	CC	CC	CC	CC
2323_397	1_1527	2	69.4637	AA	AA	AA	AA
6673_1242	1_0642	2	69.4805	GG	GG	GG	GG
17490_975	1_1495	2	69.4805	CC	--	CC	CC
6943_1560	1_0297	2	69.996	AA	AA	AA	AA
303_541	1_0499	2	69.996	AA	AA	AA	AA
11849_823	1_0849	2	69.996	AA	--	AA	AA
6286_321	1_1006	2	70.0241	AA	AA	AA	AA
8253_397	1_1105	2	70.0241	AA	AA	AA	AA
14699_359	1_0405	2	70.8702	AA	AA	AA	AA
8123_228	1_0834	2	70.8702	AA	AA	AA	AA
10811_937	1_0489	2	70.9823	AA	TT	AA	AA
11764_552	1_0599	2	71.3577	GG	GG	GG	GG
420_334	1_0445	2	71.6379	GG	CC	GG	GG
5173_410	1_0764	3	0	CC	AA	CC	CC
14267_3179	1_0071	3	0.913406	GG	GG	GG	GG
12905_686	1_0183	3	0.913406	GG	AA	GG	GG
7629_357	1_0458	3	0.913406	CC	CC	CC	CC
3850_162	1_0683	3	0.913406	AA	AA	AA	AA
2084_227	1_0080	3	1.89966	AA	AA	AA	AA
5283_1101	1_0483	3	1.89966	CC	--	CC	CC
3939_496	1_0447	3	2.23028	CC	GG	CC	CC
8495_414	1_0146	3	2.48805	GG	AA	GG	GG
1840_54	1_0147	3	2.87471	--	CC	--	AA
4270_135	1_0853	3	2.87471	AA	GG	AA	AA
4797_687	1_0724	3	3.64242	AA	GG	AA	AA
9955_544	1_1037	3	4.28684	GG	GG	GG	GG
8284_565	1_1351	3	4.28684	GG	GG	GG	GG
17156_1497	1_0779	3	4.84722	GG	GG	GG	GG
2591_569	1_0185	3	5.20025	--	GG	--	AA
4088_324	1_0070	3	5.92873	AA	GG	AA	AA
9143_1337	1_0204	3	7.12233	GG	GG	GG	GG
17565_1662	1_0667	3	7.12233	GG	CC	GG	GG
17594_359	1_0937	3	7.76115	GG	CC	GG	GG
15933_118	1_1206	3	8.5905	AA	--	AA	AA
14647_2332	1_0591	3	9.58796	TT	--	TT	TT
529_170	1_0232	3	9.73926	GG	AA	GG	GG
14855_248	1_0057	3	10.6415	AA	GG	AA	AA
3215_687	1_0942	3	10.9721	AA	AA	AA	AA
3003_594	1_1195	3	11.3755	CC	--	CC	CC
10331_516	1_0031	3	12.2273	AA	AA	AA	AA
7721_2934	1_0244	3	12.4347	GG	GG	GG	GG
15015_1488	1_0546	3	12.5916	--	--	--	AA
6088_257	1_0429	3	12.7765	AA	AA	AA	AA
8118_1675	1_1512	3	13.0623	TT	TT	TT	TT
15385_870	1_1072	3	13.9084	AA	AA	AA	AA
13022_1425	1_1455	3	13.9084	GG	GG	GG	GG
9418_1052	1_1056	3	14.5585	CC	CC	CC	CC
63_667	1_1416	3	14.5585	GG	GG	GG	GG
160_421	1_0067	3	15.0236	AA	AA	AA	AA
699_429	1_0217	3	15.5279	AA	GG	AA	AA
4567_380	1_1117	3	15.5279	CC	AA	CC	CC
1743_247	1_0459	3	16.6486	AA	AA	AA	AA
13677_502	1_0509	3	16.6543	--	--	--	--
7355_1493	1_0424	3	16.7551	AA	AA	AA	AA
12944_1200	1_1483	3	18.991	CC	CC	CC	CC
66_145	1_0087	3	19.4001	GG	GG	GG	GG
8128_663	1_0104	3	19.6691	AA	AA	AA	AA
2671_157	1_0348	3	19.6691	GG	GG	GG	GG
13137_722	1_1240	3	19.7251	--	AA	--	AA
10378_737	1_0465	3	20.7169	AA	AA	AA	AA
8597_316	1_0017	3	21.2829	AA	CC	AA	AA
1614_648	1_0475	3	21.2829	GG	AA	GG	GG
11043_1347	1_0116	3	21.4959	GG	CC	GG	GG
17023_955	1_0571	3	21.4959	AA	CC	AA	AA
4330_377	1_1145	3	21.4959	CC	AA	CC	CC
9397_1211	1_0443	3	22.5326	AA	GG	AA	AA
7934_625	1_1396	3	22.5438	CC	AA	CC	CC
16764_416	1_0020	3	24.4378	AA	AA	AA	AA
11557_405	1_0068	3	24.4378	--	AA	AA	AA
16239_889	1_0133	3	24.4378	AA	AA	AA	AA
11564_339	1_0154	3	24.4378	AA	GG	AA	AA
17516_1173	1_1349	3	24.4826	AA	AA	AA	AA
14176_605	1_0636	3	24.5723	GG	GG	GG	GG
8104_851	1_1024	3	24.9141	GG	GG	GG	GG
7436_791	1_0178	3	25.6874	AA	AA	AA	AA
13187_984	1_0761	3	28.0018	TT	AA	TT	TT
12505_1312	1_1350	3	28.0018	GG	GG	GG	GG
1594_1063	1_1525	3	28.0018	AA	AA	AA	AA
85_621	1_0511	3	28.3492	GG	GG	GG	GG
6247_659	1_0713	3	28.3492	GG	GG	GG	GG
4609_339	1_1023	3	28.3492	AA	AA	AA	AA
8978_1549	1_1222	3	28.3492	--	--	--	--
17345_107	1_0788	3	28.5678	GG	GG	GG	GG
16934_100	1_1170	3	28.5678	AA	GG	AA	AA
11887_130	1_1293	3	28.5678	GG	GG	GG	GG
9085_493	1_1224	3	28.7863	--	GG	--	--
15458_507	1_0758	3	29.0385	AA	GG	AA	AA
15486_556	1_1022	3	29.0385	AA	GG	AA	AA
16422_1571	1_1427	3	29.0385	GG	AA	GG	GG
13786_529	1_0086	3	29.1281	--	AA	TT	TT
8414_672	1_1286	3	29.5764	AA	GG	AA	AA
968_539	1_0064	3	29.8958	AA	CC	AA	AA
15853_1030	1_1205	3	30.9942	GG	AA	GG	GG
11211_463	1_1358	3	30.9942	AA	GG	AA	AA
505_425	1_0545	3	31.4144	AA	TT	AA	AA
860_536	1_1348	3	31.4144	GG	GG	GG	GG
12925_1154	1_0299	3	31.7563	GG	GG	GG	GG
1114_452	1_0686	3	31.7563	GG	GG	GG	GG
16194_976	1_1171	3	31.7563	AA	--	AA	AA
12484_660	1_0982	3	32.5856	AA	AA	AA	AA
3252_359	1_0145	3	32.5912	CC	CC	CC	CC
10951_1216	1_1277	3	32.5912	AA	AA	AA	AA
14203_1099	1_1122	3	32.6473	CC	CC	CC	CC
7087_1100	1_0740	3	34.5189	AA	GG	AA	AA
10216_370	1_0243	3	35.7349	GG	CC	GG	GG
5802_465	1_1005	3	35.7349	CC	CC	CC	CC
512_703	1_0163	3	35.9254	CC	CC	--	CC
4659_393	1_0176	3	35.9254	CC	CC	CC	CC
2814_506	1_1439	3	35.9254	--	--	--	--
10522_395	1_0247	3	36.5699	TT	AA	TT	TT
8641_1670	1_0971	3	37.4945	AA	GG	AA	AA
13129_146	1_1300	3	39.0859	CC	GG	CC	CC
1883_580	1_0959	3	39.6911	GG	AA	GG	GG
2974_1109	1_0968	3	41.4955	AA	GG	AA	AA
2326_226	1_0654	3	42.6947	AA	GG	AA	AA
13864_1798	1_0400	3	43.1486	CC	CC	CC	CC
5738_1061	1_0953	3	43.2999	AA	GG	AA	AA
6300_1109	1_0444	3	46.9143	AA	AA	AA	AA
2990_57	1_1027	3	46.9143	GG	GG	GG	GG
13402_898	1_0139	3	48.4217	AA	CC	AA	AA
3767_1093	1_0207	3	48.4217	GG	GG	GG	GG
1165_701	1_1369	3	48.4217	CC	CC	CC	CC
10741_1278	1_0938	3	48.5954	GG	AA	GG	GG
8931_508	1_0604	3	49.0157	AA	AA	AA	AA
10314_1584	1_0831	3	49.0157	AA	AA	AA	AA
13207_784	1_1075	3	49.6938	GG	GG	GG	GG
11569_777	1_1109	3	50.2597	AA	AA	AA	AA
313_221	1_1085	3	52.8543	GG	GG	GG	GG
3853_579	1_1087	3	53.5379	AA	AA	AA	AA
10609_488	1_0352	3	53.7845	GG	GG	GG	GG
17198_1383	1_0265	3	54.1375	--	--	--	--
12122_559	1_0984	3	57.4773	--	AA	AA	AA
616_296	1_0380	3	57.7407	AA	AA	AA	AA
16728_407	1_1162	3	58.133	GG	GG	GG	GG
10650_1563	1_0594	3	62.1901	AA	CC	AA	AA
3291_316	1_0388	3	63.2268	AA	AA	AA	AA
4439_1062	1_1134	3	63.2268	AA	AA	AA	AA
5435_569	1_0345	3	64.3867	GG	GG	GG	GG
7459_2176	1_0718	3	64.3867	AA	GG	AA	AA
6668_627	1_1452	3	64.3867	CC	AA	CC	CC
9187_222	1_0964	3	64.8462	CC	CC	CC	CC
577_262	1_0331	3	66.0846	CC	CC	CC	CC
9678_835	1_1015	3	66.0846	AA	AA	AA	AA
184_528	1_1513	3	66.6114	CC	CC	CC	CC
8645_1960	1_0404	3	66.8804	GG	AA	GG	GG
4339_822	1_0900	3	67.8218	AA	GG	AA	AA
9487_993	1_0209	3	68.1076	GG	GG	GG	GG
939_839	1_0769	3	68.1076	AA	AA	AA	AA
2453_65	1_1522	3	69.4581	--	--	--	--
11_533	1_0812	3	69.5982	AA	CC	AA	AA
13280_736	1_0296	3	70.1978	AA	GG	AA	AA
17470_1129	1_0491	3	70.9823	CC	AA	CC	CC
12766_111	1_0820	3	74.804	GG	GG	GG	GG
7713_1069	1_0772	3	75.1571	GG	GG	GG	GG
2_341	1_1079	3	75.9976	AA	AA	AA	AA
4218_469	1_0893	3	76.1713	GG	GG	GG	GG
12501_343	1_0381	3	76.6813	--	GG	GG	--
4165_638	1_0194	3	77.0679	GG	GG	GG	GG
11984_489	1_1058	3	77.0679	--	--	--	--
5239_234	1_1106	3	77.0679	AA	AA	AA	AA
11307_208	1_0619	3	77.0847	AA	AA	AA	AA
7369_132	1_1292	3	77.236	GG	GG	GG	GG
9212_951	1_1121	3	77.505	AA	GG	AA	AA
10882_943	1_0707	3	78.1775	AA	AA	AA	AA
620_594	1_0223	3	78.609	GG	AA	GG	GG
6037_891	1_0201	3	79.0404	AA	GG	AA	AA
15616_500	1_0618	3	80.1612	AA	AA	AA	AA
15090_214	1_0464	3	81.0746	GG	GG	GG	GG
4652_637	1_1500	3	82.4587	--	--	--	--
14056_564	1_0197	3	82.638	AA	AA	AA	AA
12251_411	1_1231	3	82.638	GG	AA	GG	GG
4816_561	1_0121	3	82.9182	TT	AA	TT	TT
15534_890	1_0136	3	82.9182	GG	AA	GG	GG
9207_2477	1_0093	3	83.1312	AA	GG	AA	AA
16884_1046	1_0776	3	83.1312	GG	GG	GG	GG
2730_767	1_1241	3	84.42	--	AA	--	GG
12185_1210	1_0990	3	84.9692	AA	TT	AA	AA
4648_194	1_0373	3	86.1235	GG	GG	GG	GG
3571_469	1_1028	3	87.065	GG	GG	GG	GG
13372_2081	1_0569	3	87.7262	GG	GG	GG	GG
16180_225	1_0921	3	88.4267	AA	GG	AA	AA
5314_567	1_0681	3	88.7853	AA	--	AA	AA
13832_269	1_0601	3	89.1608	AA	--	AA	--
7068_60	1_1412	3	89.5474	GG	AA	GG	GG
8795_360	1_1287	3	90.2199	AA	--	AA	AA
3754_171	1_0951	3	90.6962	GG	AA	GG	GG
1003_1507	1_0102	3	90.9764	CC	AA	CC	CC
3485_771	1_0882	3	91.1333	AA	GG	AA	AA
15261_483	1_0236	3	91.3966	AA	GG	AA	AA
8217_595	1_0878	3	91.3966	AA	GG	AA	AA
4830_920	1_0593	3	92.8592	--	--	--	--
139_439	1_1116	3	92.8592	AA	AA	AA	AA
10000_1243	1_0105	3	93.2907	AA	AA	AA	AA
11597_678	1_1047	3	93.5205	--	AA	--	--
17547_561	1_0303	3	93.7166	AA	GG	AA	AA
10171_260	1_0301	3	94.0192	AA	GG	AA	AA
2925_277	1_0656	3	94.2657	GG	AA	GG	GG
6544_327	1_1375	3	94.8261	CC	AA	CC	CC
12308_1447	1_0626	3	95.0727	GG	GG	GG	GG
10389_646	1_0989	3	95.0727	AA	AA	AA	AA
7213_319	1_0079	3	95.7283	GG	CC	GG	GG
15225_388	1_0234	3	96.6753	GG	GG	GG	GG
15129_553	1_0496	3	96.6753	GG	AA	GG	GG
13899_828	1_1251	3	96.9163	AA	AA	AA	AA
7906_1032	1_0199	3	97.7457	GG	GG	GG	GG
10833_1266	1_0946	3	98.5918	CC	AA	CC	CC
16566_353	1_0180	3	98.7767	AA	GG	AA	AA
1783_173	1_1073	3	99.6621	AA	GG	AA	AA
10763_123	1_1299	3	100.486	GG	--	GG	GG
16655_1561	1_1065	3	100.766	AA	GG	AA	AA
14730_1034	1_1144	3	102.033	AA	AA	AA	AA
12712_158	1_0143	3	102.178	TT	TT	TT	TT
16139_2530	1_0436	3	103.013	CC	GG	CC	CC
12172_749	1_0175	3	104.229	GG	GG	GG	GG
16483_376	1_0655	3	105.047	GG	AA	GG	GG
15183_436	1_0539	3	105.372	GG	AA	GG	GG
15850_466	1_0364	4	0	GG	--	--	GG
4702_954	1_0206	4	0.00560372	AA	AA	AA	AA
12959_58	1_0052	4	0.308205	CC	CC	CC	CC
13553_1085	1_0888	4	0.308205	AA	AA	AA	AA
1908_293	1_0054	4	0.532353	AA	AA	AA	AA
4953_737	1_0854	4	1.78198	--	--	--	CC
1601_410	1_0188	4	1.86604	TT	TT	TT	TT
11737_146	1_0342	4	1.86604	AA	AA	AA	AA
2707_419	1_0456	4	1.86604	GG	GG	GG	GG
10179_1555	1_0803	4	1.86604	AA	AA	AA	AA
15282_687	1_0973	4	1.86604	--	CC	CC	CC
12356_581	1_1032	4	1.86604	CC	CC	CC	CC
15638_1925	1_1147	4	2.53288	CC	CC	CC	CC
14303_873	1_0504	4	2.7178	AA	GG	AA	AA
6867_337	1_0382	4	3.4631	AA	CC	AA	AA
10853_451	1_1148	4	3.79372	AA	AA	AA	AA
483_1152	1_0397	4	4.41573	CC	CC	CC	CC
16853_689	1_0969	4	4.73514	AA	AA	AA	AA
10856_554	1_0314	4	5.00972	GG	GG	GG	GG
1055_390	1_0321	4	5.14982	CC	CC	CC	CC
4032_220	1_0976	4	5.4188	AA	AA	AA	AA
5175_974	1_0673	4	6.00158	GG	GG	GG	GG
15899_561	1_0672	4	6.00719	TT	TT	TT	TT
1312_646	1_0890	4	6.00719	CC	CC	CC	CC
16480_663	1_0190	4	6.89257	AA	AA	AA	AA
4033_537	1_0572	4	7.03267	AA	AA	AA	AA
5268_412	1_0502	4	7.21199	GG	GG	GG	GG
12393_305	1_1360	4	8.4448	TT	AA	TT	TT
12324_917	1_1499	4	9.644	GG	--	GG	GG
6013_143	1_0580	4	10.0475	--	--	--	--
17303_348	1_1138	4	10.0475	AA	GG	AA	AA
9114_900	1_1034	4	10.266	GG	AA	GG	GG
474_351	1_0155	4	12.5579	CC	GG	CC	CC
13873_544	1_0082	4	15.1581	AA	AA	AA	AA
14622_2490	1_0756	4	15.5895	AA	GG	AA	AA
13794_319	1_1445	4	16.4357	GG	AA	GG	GG
8899_1022	1_0847	4	16.8448	--	--	--	--
16646_118	1_0774	4	17.9543	AA	AA	AA	AA
1202_1215	1_1221	4	17.9543	AA	AA	AA	AA
4217_685	1_1242	4	18.5651	AA	--	AA	AA
3683_549	1_0027	4	19.3945	AA	GG	AA	AA
14462_1712	1_0153	4	19.3945	AA	GG	AA	AA
11736_560	1_1261	4	20.1398	GG	--	GG	GG
1808_342	1_0535	4	20.1846	GG	AA	GG	GG
5061_428	1_1092	4	21.0476	AA	GG	AA	AA
12854_535	1_0646	4	21.5463	AA	TT	AA	AA
7102_965	1_0874	4	21.8489	GG	AA	GG	GG
9147_1655	1_0826	4	22.0843	AA	AA	AA	AA
8273_1205	1_0692	4	22.5774	CC	AA	CC	CC
4774_665	1_0403	4	22.9136	AA	GG	AA	AA
8625_1231	1_0106	4	23.1938	CC	AA	CC	CC
13269_270	1_0678	4	25.3904	AA	GG	AA	AA
8749_375	1_1209	4	25.7547	--	AA	GG	GG
7438_464	1_0117	4	27.1108	CC	CC	CC	CC
897_240	1_0128	4	27.4078	GG	GG	GG	GG
14110_2536	1_1316	4	29.9687	AA	AA	AA	AA
2339_52	1_0157	4	30.3385	AA	AA	AA	AA
5652_704	1_0038	4	31.8011	GG	AA	GG	GG
838_622	1_0910	4	32.3615	AA	AA	AA	AA
2970_644	1_1013	4	32.3615	GG	AA	GG	GG
11331_595	1_0992	4	33.146	CC	CC	CC	CC
11677_87	1_0083	4	34.1883	TT	TT	TT	TT
16365_726	1_0417	4	34.4124	GG	GG	GG	GG
8605_2122	1_0349	4	34.6926	GG	GG	GG	GG
8516_1276	1_0398	4	36.2168	AA	AA	AA	AA
6621_835	1_0856	4	36.7268	CC	CC	CC	CC
14952_203	1_0543	4	37.0854	GG	GG	GG	GG
8166_564	1_0699	4	38.4863	GG	CC	GG	GG
12933_387	1_0804	4	39.6407	CC	CC	CC	CC
8675_239	1_0275	4	40.0274	GG	GG	GG	GG
13386_815	1_0304	4	43.3448	AA	GG	AA	AA
2027_326	1_0200	4	43.9332	GG	AA	GG	GG
8421_1534	1_0746	4	43.9332	AA	CC	AA	AA
1101_164	1_0122	4	44.4767	GG	GG	GG	GG
14389_334	1_0267	4	44.4767	TT	TT	TT	TT
7281_555	1_0407	4	44.4767	AA	AA	AA	AA
15966_450	1_0508	4	44.4767	AA	AA	AA	AA
2314_546	1_0875	4	44.4767	AA	AA	AA	AA
3718_622	1_1146	4	44.4767	AA	GG	AA	AA
5503_54	1_1319	4	44.7569	GG	GG	GG	GG
11715_1127	1_1191	4	45.2893	AA	AA	AA	AA
1441_128	1_1003	5	0	GG	AA	GG	GG
6289_1203	1_0045	5	0.00560372	AA	GG	AA	AA
9886_761	1_0684	5	0.0112074	AA	CC	AA	AA
12551_360	1_0049	5	2.52728	CC	CC	CC	CC
1748_273	1_0309	5	2.79626	--	AA	--	GG
7967_1210	1_1132	5	3.90579	--	--	--	--
8433_82	1_0442	5	4.95929	CC	CC	CC	CC
10172_1642	1_1366	5	4.95929	AA	AA	AA	AA
13693_225	1_1232	5	5.77743	--	--	--	CC
6663_368	1_0605	5	6.56195	AA	AA	AA	AC
13063_1329	1_0095	5	12.3786	AA	CC	AA	AA
10603_538	1_0335	5	12.3786	GG	GG	GG	GG
1780_1221	1_0806	5	12.698	GG	GG	GG	GG
8121_1880	1_0292	5	13.1968	AA	AA	AA	AA
6897_943	1_0789	5	13.7851	AA	AA	AA	AA
13156_242	1_0271	5	14.1438	GG	GG	GG	GG
14965_280	1_0507	5	15.0348	GG	GG	GG	GG
4428_1016	1_0979	5	15.0348	CC	CC	CC	CC
9135_100	1_1001	5	16.0603	GG	AA	GG	GG
16398_609	1_0478	5	17.0969	AA	AA	AA	AA
6046_661	1_0624	5	17.0969	AA	AA	AA	AA
14761_169	1_0173	5	18.7612	GG	GG	GG	GG
1799_940	1_0819	5	18.9182	TT	AA	TT	TT
1004_587	1_0452	5	21.1708	GG	GG	GG	GG
651_116	1_0557	5	22.1123	GG	AA	GG	GG
5058_372	1_1492	5	25.9676	CC	CC	CC	CC
16020_975	1_0191	5	28.8872	CC	CC	CC	CC
4118_113	1_0273	5	29.1169	AA	AA	AA	AA
534_355	1_0510	5	29.5316	GG	GG	GG	GG
8987_572	1_0662	5	32.1541	AA	AA	AA	AA
13531_582	1_0986	5	32.1541	AA	AA	AA	AA
4486_861	1_0030	5	36.1552	AA	AA	AA	AA
8905_1569	1_0872	5	36.3457	AA	AA	AA	AA
17059_478	1_0800	5	37.1302	CC	CC	CC	CC
7344_500	1_0040	5	38.9851	CC	CC	CC	CC
7446_365	1_0362	5	38.9851	AA	GG	AA	AA
8856_992	1_0877	5	38.9907	GG	--	GG	GG
13709_659	1_0419	5	39.9881	CC	CC	CC	CC
10673_268	1_0578	5	39.9881	GG	GG	GG	GG
10115_384	1_1359	5	40.5765	GG	GG	GG	GG
8940_503	1_0926	5	41.5348	--	AA	--	AA
1519_144	1_0242	5	41.7421	AA	CC	AA	AA
5158_728	1_0839	5	41.7421	GG	GG	GG	GG
3720_560	1_1419	5	42.2913	GG	GG	GG	GG
9910_1551	1_0119	5	42.5995	TT	AA	TT	TT
15469_266	1_1253	5	42.5995	CC	CC	CC	CC
11920_1704	1_1243	5	42.9973	GG	AA	GG	GG
4098_1148	1_1095	5	43.6978	CC	CC	CC	CC
16043_314	1_0251	5	45.2164	GG	GG	GG	GG
8305_456	1_0346	5	46.5445	CC	CC	CC	CC
5448_461	1_0677	5	47.0096	GG	AA	GG	GG
11613_1075	1_1533	5	47.0152	GG	AA	GG	GG
7942_764	1_0205	5	47.9062	AA	GG	AA	AA
11854_589	1_0081	5	48.5338	AA	AA	AA	AA
17370_411	1_0225	5	48.5338	AA	AA	AA	AA
14728_1130	1_0399	5	48.5338	GG	GG	GG	GG
14769_1746	1_0127	5	48.9989	AA	GG	AA	AA
17426_493	1_1322	5	48.9989	AA	CC	AA	AA
5294_469	1_0032	5	49.9179	GG	GG	GG	GG
7157_702	1_0193	5	49.9179	GG	GG	GG	GG
16146_382	1_0287	5	49.9179	AA	AA	AA	AA
4874_950	1_1128	5	50.4391	AA	AA	AA	AA
395_895	1_0120	5	51.2516	AA	AA	AA	AA
8784_123	1_0945	5	51.2516	GG	GG	GG	GG
7342_880	1_0661	5	51.4589	GG	GG	GG	GG
1052_1064	1_0866	5	51.8792	AA	AA	AA	AA
1980_886	1_0226	5	53.3866	AA	--	AA	AA
1800_299	1_0037	5	53.5099	AA	AA	AA	AA
10460_1481	1_0879	5	53.5099	TT	TT	TT	TT
6177_660	1_0924	5	53.5099	AA	--	AA	AA
13810_182	1_0548	5	54.3617	GG	GG	GG	GG
13252_298	1_0495	5	54.9837	GG	GG	GG	GG
14352_1089	1_0998	5	55.3423	TT	TT	TT	TT
909_511	1_0588	5	55.4656	GG	GG	GG	GG
10120_329	1_0379	5	57.214	AA	GG	AA	AA
13849_2039	1_0099	5	57.9088	AA	AA	AA	AA
9356_1850	1_0889	5	58.6765	GG	CC	GG	GG
15947_972	1_0935	5	58.9175	AA	GG	AA	AA
7993_539	1_0579	5	59.1977	CC	AA	CC	CC
13180_590	1_0231	5	59.433	GG	GG	GG	GG
14814_511	1_0387	5	59.433	GG	--	GG	GG
8119_299	1_0974	5	59.8085	AA	GG	AA	AA
9014_153	1_1401	5	59.8085	AA	AA	AA	AA
12023_173	1_0165	5	60.5762	GG	GG	GG	GG
12671_571	1_0004	5	61.159	--	--	--	GG
4693_255	1_0923	5	61.3887	AA	AA	AA	AA
5028_136	1_1172	5	61.837	CC	GG	CC	CC
8943_1609	1_0078	5	62.0724	GG	AA	GG	GG
14660_512	1_1165	5	62.0724	AA	AA	AA	AA
15361_691	1_1507	5	62.0724	GG	GG	GG	GG
6237_608	1_0374	5	62.3302	AA	AA	AA	AA
6700_679	1_1130	5	62.347	AA	AA	AA	AA
5295_403	1_0733	5	63.0755	GG	AA	GG	GG
10974_245	1_0962	6	0	--	AA	--	GG
8969_1386	1_0323	6	2.23028	CC	CC	CC	CC
2227_693	1_0691	6	2.8579	AA	AA	AA	AA
12261_1773	1_0307	6	3.23895	GG	GG	GG	GG
1830_1289	1_0172	6	3.97864	AA	AA	AA	AA
279_179	1_0174	6	3.99545	GG	GG	GG	GG
16124_770	1_1333	6	5.16102	CC	--	CC	CC
9645_589	1_1368	6	5.40759	GG	AA	GG	GG
9604_565	1_0300	6	5.61493	AA	TT	AA	AA
17102_964	1_0635	6	5.61493	AA	GG	AA	AA
361_520	1_0690	6	5.61493	GG	GG	GG	GG
6688_98	1_0751	6	5.61493	AA	GG	AA	AA
11796_246	1_0908	6	5.61493	AA	GG	AA	AA
17420_271	1_0927	6	5.61493	AA	GG	AA	AA
5017_425	1_1331	6	5.61493	AA	GG	AA	AA
5428_339	1_1530	6	6.09685	GG	AA	GG	GG
4794_569	1_0024	6	6.92059	CC	CC	CC	CC
14783_181	1_0823	6	6.92059	CC	AA	CC	CC
14809_1397	1_1403	6	6.92059	AA	AA	AA	AA
11470_272	1_0066	6	7.41372	AA	AA	AA	AA
5356_124	1_1515	6	8.54567	CC	AA	CC	CC
14534_822	1_1226	6	8.7474	GG	--	GG	GG
4553_693	1_1097	6	8.87069	AA	GG	AA	AA
1208_173	1_0432	6	10.6246	AA	CC	AA	AA
9673_1553	1_0074	6	10.8432	AA	CC	AA	AA
14610_202	1_0732	6	11.1178	AA	GG	AA	AA
4926_654	1_0332	6	11.6501	GG	AA	GG	GG
6234_452	1_0485	6	11.6501	AA	GG	AA	AA
2532_465	1_0084	6	11.9359	AA	CC	AA	AA
8438_669	1_0825	6	12.2273	CC	GG	CC	CC
7668_775	1_1082	6	13.5386	AA	GG	AA	AA
9452_420	1_0454	6	14.7434	--	AA	--	GG
2841_336	1_0216	6	14.7546	AA	AA	AA	AA
10384_1814	1_0369	6	14.7546	AA	CC	AA	AA
5282_482	1_0919	6	14.7546	GG	AA	GG	GG
5928_794	1_1496	6	15.1805	AA	AA	AA	AA
14606_397	1_0186	6	15.3878	--	--	--	--
10530_1801	1_0688	6	15.3878	GG	GG	GG	GG
4391_842	1_0675	6	15.8753	GG	GG	GG	GG
12568_234	1_0939	6	16.0378	CC	CC	CC	CC
7383_1042	1_0224	6	20.4592	CC	AA	CC	CC
3910_971	1_0871	6	21.2549	AA	GG	AA	AA
3211_511	1_1343	6	21.7256	GG	AA	GG	GG
8408_1086	1_0911	6	22.5662	AA	AA	AA	AA
17588_963	1_0830	6	23.2722	AA	AA	AA	AA
7233_543	1_0660	6	23.8718	AA	AA	AA	AA
1277_292	1_1381	6	23.8718	AA	AA	AA	AA
6157_478	1_0895	6	25.0318	CC	GG	CC	CC
7034_542	1_1077	6	25.0318	CC	CC	CC	CC
10279_316	1_1363	6	25.0318	GG	AA	GG	GG
3550_886	1_0897	6	25.2672	AA	CC	AA	AA
131_524	1_0860	6	25.7547	GG	GG	GG	GG
14565_1007	1_1484	6	25.7715	GG	GG	GG	GG
12265_692	1_1107	6	26.1582	AA	AA	AA	AA
84_329	1_0704	6	26.9539	GG	AA	GG	GG
15537_269	1_0544	6	27.4414	--	AA	--	AA
9959_97	1_1443	6	27.5423	AA	AA	AA	AA
13764_285	1_0148	6	28.1083	GG	GG	GG	GG
13987_174	1_0290	6	28.2147	GG	GG	GG	GG
14654_1071	1_1020	6	28.2147	GG	GG	GG	GG
6065_457	1_0701	6	28.5005	CC	CC	CC	CC
11233_1096	1_0026	6	28.8423	GG	GG	GG	GG
12096_1122	1_1090	6	28.8423	GG	GG	GG	GG
8446_615	1_0538	6	29.4924	TT	TT	TT	TT
2654_65	1_0794	6	31.9132	AA	AA	AA	AA
14784_1653	1_0124	6	32.5128	GG	CC	GG	GG
3201_428	1_1244	6	32.5128	AA	AA	AA	AA
13707_697	1_1080	6	32.6921	AA	CC	AA	AA
4780_374	1_0760	6	33.9978	GG	AA	GG	GG
673_473	1_1194	6	34.7991	TT	TT	TT	--
12918_1176	1_1346	6	35.3483	AA	AA	AA	AA
9134_1559	1_1367	6	37.5393	GG	GG	GG	GG
6410_648	1_0437	6	37.8587	AA	AA	AA	AA
5430_435	1_1298	6	37.8587	GG	AA	GG	GG
5570_607	1_0015	6	38.335	GG	GG	GG	GG
2801_423	1_0664	6	38.5984	AA	GG	AA	GG
15432_780	1_0943	6	39.6015	AA	GG	AA	AA
2330_167	1_0018	6	39.6071	--	--	--	GG
16753_266	1_1012	6	39.9825	GG	AA	GG	GG
10738_1400	1_0706	6	40.6214	AA	AA	AA	AA
8383_313	1_0639	6	41.8822	AA	GG	AA	AA
15599_114	1_0975	6	41.8822	CC	CC	CC	CC
14518_361	1_1042	6	42.8292	GG	AA	GG	GG
5270_452	1_0522	6	43.2999	CC	AA	CC	CC
14353_909	1_0880	6	43.2999	GG	GG	GG	GG
3029_282	1_0123	6	47.7101	GG	AA	GG	GG
13222_1855	1_0541	6	47.7101	AA	TT	AA	AA
3082_859	1_1043	6	47.7101	CC	AA	CC	CC
4749_1972	1_0010	6	48.4273	GG	GG	GG	GG
1704_157	1_0347	6	48.4273	AA	AA	AA	AA
3672_444	1_0765	6	48.4273	GG	GG	GG	GG
4_414	1_0014	6	50.1084	AA	CC	AA	AA
2612_941	1_0736	6	50.8201	TT	AA	TT	TT
3701_796	1_1271	6	50.8201	AA	GG	AA	AA
16007_333	1_0542	6	51.4589	AA	CC	AA	AA
3098_224	1_0326	6	51.7279	GG	GG	GG	GG
4692_429	1_0514	6	52.49	AA	AA	AA	AA
14384_321	1_0933	6	54.4233	GG	GG	GG	GG
2479_603	1_0426	6	54.9725	AA	GG	AA	AA
7204_1244	1_0367	6	56.2837	GG	GG	GG	GG
15305_818	1_0171	6	56.6368	GG	GG	GG	GG
11857_773	1_1486	6	56.8161	GG	GG	GG	GG
15439_116	1_1508	6	56.8161	GG	GG	GG	GG
6844_144	1_0650	6	57.1747	AA	CC	AA	AA
437_590	1_1273	6	57.1747	TT	AA	TT	TT
8203_115	1_0947	6	57.326	AA	CC	AA	AA
3900_562	1_1007	6	59.8701	GG	GG	GG	GG
11585_1881	1_0370	7	0	GG	AA	GG	GG
17242_571	1_0881	7	3.29499	AA	AA	AA	AA
7090_524	1_1521	7	4.41573	GG	GG	GG	GG
8193_441	1_0261	7	4.62307	AA	AA	AA	AA
12037_561	1_0763	7	4.62307	GG	GG	GG	GG
4632_844	1_1418	7	4.94248	CC	CC	CC	CC
6224_125	1_1014	7	6.05762	CC	GG	CC	CC
6712_689	1_0006	7	6.34901	AA	GG	AA	AA
8772_239	1_1266	7	6.34901	--	--	--	--
17600_621	1_1446	7	6.34901	AA	CC	AA	AA
4778_497	1_0719	7	6.87576	GG	AA	GG	GG
16149_1213	1_0198	7	10.86	AA	AA	AA	AA
4131_472	1_1141	7	10.86	GG	--	GG	GG
4563_661	1_1302	7	10.86	AA	GG	AA	AA
234_249	1_0711	7	14.3063	AA	AA	AA	AA
11838_1441	1_1536	7	15.6008	--	--	--	--
5241_635	1_0529	7	15.9426	AA	AA	AA	AA
13872_1420	1_0439	7	17.9599	GG	AA	GG	GG
4346_936	1_0278	7	19.0526	CC	AA	CC	CC
1709_334	1_0723	7	19.3608	TT	AA	TT	TT
11622_232	1_0126	7	19.8428	GG	GG	GG	GG
998_587	1_0047	7	20.0669	CC	CC	CC	CC
7326_591	1_0108	7	20.0669	AA	AA	AA	AA
16340_829	1_0631	7	20.0669	--	--	--	--
5264_1062	1_1150	7	20.0669	GG	GG	GG	GG
8546_917	1_1215	7	20.0669	AA	AA	AA	AA
8956_982	1_1026	7	20.5152	AA	CC	AA	AA
6743_693	1_0385	7	21.1765	GG	GG	GG	GG
11039_801	1_0659	7	21.3782	AA	GG	AA	AA
10466_465	1_1510	7	21.3782	TT	AA	TT	TT
3344_664	1_1414	7	21.6528	GG	GG	GG	GG
5692_1408	1_0279	7	21.6864	GG	GG	GG	GG
6793_690	1_0561	7	21.8377	AA	AA	AA	AA
7479_540	1_0564	7	21.8377	GG	GG	GG	GG
9913_451	1_0644	7	21.8377	GG	GG	GG	GG
13286_530	1_0983	7	22.3644	AA	AA	AA	AA
8669_902	1_1482	7	22.3644	GG	GG	GG	GG
5898_452	1_0168	7	22.908	GG	GG	GG	GG
6595_480	1_0023	7	22.9416	GG	AA	GG	GG
3296_282	1_0384	7	24.1913	--	--	--	--
9982_1107	1_0906	7	24.4042	TT	TT	TT	TT
2185_132	1_0912	7	24.4042	GG	AA	GG	GG
12793_473	1_1472	7	24.5835	--	GG	--	AA
11279_1737	1_0755	7	25.043	GG	CC	GG	GG
17513_514	1_0196	7	25.1439	CC	CC	CC	CC
1520_597	1_0391	7	25.1439	AA	GG	AA	AA
11431_885	1_0708	7	25.5137	AA	GG	AA	AA
8210_609	1_0663	7	27.772	GG	AA	GG	GG
17196_517	1_1057	7	28.5453	GG	GG	GG	GG
1285_722	1_0477	7	29.0609	AA	AA	AA	AA
1734_410	1_1035	7	29.0609	GG	AA	GG	GG
1560_461	1_0648	7	29.498	CC	AA	CC	CC
1567_1336	1_0696	7	29.498	AA	GG	AA	AA
10292_823	1_0917	7	30.0415	AA	GG	AA	AA
15334_384	1_0228	7	30.6804	GG	GG	GG	GG
7664_620	1_0641	7	30.6804	AA	AA	AA	AA
12553_1026	1_0270	7	30.9493	AA	AA	AA	AA
9263_376	1_0884	7	31.3976	AA	GG	AA	AA
13017_290	1_1186	7	31.3976	CC	GG	CC	CC
247_260	1_0621	7	32.1317	GG	AA	GG	GG
11558_901	1_0392	7	32.5072	GG	GG	GG	GG
4904_278	1_1060	7	33.2132	AA	AA	AA	AA
17584_1172	1_0019	7	33.8801	AA	GG	AA	AA
3404_635	1_0469	7	33.8801	GG	GG	GG	GG
7410_188	1_0632	7	33.8801	AA	GG	AA	AA
3896_618	1_0883	7	33.8801	AA	AA	AA	AA
11727_249	1_1315	7	34.5189	--	--	--	--
13586_1058	1_0864	7	36.6707	GG	GG	GG	GG
557_196	1_1113	7	36.6707	AA	GG	AA	AA
4015_667	1_0294	7	37.685	CC	AA	CC	CC
13506_333	1_0576	7	38.817	AA	GG	AA	AA
15113_1068	1_0559	7	39.1812	AA	TT	AA	AA
4558_472	1_0824	7	42.3305	AA	AA	AA	AA
4319_171	1_0056	7	42.6275	GG	AA	GG	GG
12358_584	1_0305	7	43.6586	AA	GG	AA	AA
12349_535	1_0944	7	44.4655	AA	AA	AA	AA
11138_624	1_1249	7	47.4019	GG	GG	GG	GG
15409_775	1_1465	7	48.1247	AA	--	AA	AA
16512_204	1_0039	7	48.8084	AA	GG	AA	AA
17450_1553	1_0248	7	48.8084	CC	AA	CC	CC
38_239	1_0016	7	50.0524	AA	CC	AA	AA
16822_160	1_1135	7	50.0524	GG	AA	GG	GG
14702_888	1_0519	8	0	GG	GG	GG	GG
4484_353	1_1341	8	2.68978	GG	AA	GG	GG
1623_259	1_0842	8	3.21093	AA	AA	AA	AA
4511_908	1_0858	8	4.3653	--	CC	--	GG
15875_801	1_0298	8	4.84161	GG	AA	GG	GG
12119_480	1_0022	8	7.93487	CC	CC	CC	CC
10661_873	1_1370	8	9.17329	GG	AA	GG	GG
289_278	1_0302	8	9.1957	--	--	--	--
9403_1642	1_0558	8	11.5325	GG	GG	GG	GG
7248_578	1_1362	8	11.5325	GG	GG	GG	GG
8406_1450	1_0394	8	11.9976	AA	AA	AA	AA
2997_519	1_0813	8	11.9976	GG	GG	GG	GG
7827_394	1_1008	8	12.1489	CC	CC	CC	CC
5552_536	1_0451	8	14.1438	CC	CC	CC	CC
311_1536	1_0771	8	14.2895	CC	CC	CC	CC
15054_315	1_0567	8	19.5009	CC	GG	CC	CC
15637_1357	1_0141	8	21.8377	AA	GG	AA	AA
4146_1588	1_0410	8	22.017	TT	AA	TT	TT
1912_1062	1_0762	8	22.7567	GG	AA	GG	GG
8552_819	1_0131	8	22.9808	GG	AA	GG	GG
17067_979	1_0351	8	22.9808	CC	AA	CC	CC
253_878	1_0918	8	22.9808	AA	GG	AA	AA
5650_935	1_1185	8	23.3059	CC	GG	CC	CC
8245_196	1_1361	8	23.5692	CC	GG	CC	CC
2373_538	1_0807	8	23.6085	GG	GG	GG	GG
12428_146	1_1168	8	23.6085	AA	GG	AA	AA
3673_401	1_1123	8	23.855	GG	GG	GG	GG
5370_1551	1_0665	8	24.6676	AA	GG	AA	AA
14604_737	1_1284	8	24.8917	AA	AA	AA	AA
729_578	1_0044	8	25.5249	CC	CC	CC	CC
2918_753	1_0524	8	25.7099	CC	CC	CC	CC
10969_452	1_0649	8	26.3655	GG	AA	GG	GG
3194_319	1_0797	8	26.3655	GG	AA	GG	GG
11303_254	1_0255	8	27.0267	GG	AA	GG	GG
1281_790	1_1260	8	27.3069	GG	AA	GG	GG
8011_481	1_1099	8	27.5703	GG	AA	GG	GG
2164_597	1_0076	8	27.8337	GG	AA	GG	GG
13005_643	1_0643	8	28.1026	AA	GG	AA	AA
4491_1279	1_1101	8	28.2315	GG	CC	GG	GG
16733_1320	1_0801	8	28.4725	AA	GG	AA	AA
5604_1115	1_0892	8	29.2122	GG	AA	GG	GG
11961_645	1_0530	8	30.9325	AA	AA	AA	AA
3803_763	1_0438	8	32.5184	AA	GG	AA	AA
17398_760	1_0616	8	32.5184	AA	GG	AA	AA
4238_636	1_1218	8	34.8607	AA	CC	AA	AA
6130_418	1_0353	8	35.7573	GG	AA	GG	GG
4403_1123	1_0838	8	37.5225	AA	CC	AA	AA
1936_545	1_0306	8	38.9739	AA	GG	AA	AA
9029_119	1_1374	8	40.9296	AA	AA	AA	AA
5336_1257	1_0957	8	42.1624	CC	GG	CC	CC
3565_788	1_0586	8	42.5939	AA	AA	AA	AA
8422_236	1_0566	8	42.7844	AA	AA	AA	AA
9283_1408	1_0832	8	42.7844	--	AA	--	TT
6378_514	1_1199	8	44.1237	CC	AA	CC	CC
1932_148	1_0187	8	47.3626	--	AA	GG	GG
10774_696	1_0250	8	47.3794	AA	AA	AA	AA
9607_1753	1_1252	8	49.0493	GG	GG	GG	GG
6398_411	1_0375	8	49.1894	--	--	--	--
2395_247	1_1246	8	50.0972	TT	AA	TT	TT
1054_714	1_0750	8	51.8456	CC	CC	CC	CC
2181_554	1_0241	8	53.4987	AA	AA	AA	AA
10762_866	1_0967	8	57.3541	GG	GG	GG	GG
5135_477	1_0058	8	57.6903	AA	GG	AA	AA
3265_534	1_1529	8	57.9817	CC	--	--	CC
6592_568	1_1198	8	58.8278	AA	GG	AA	AA
2242_561	1_0402	8	59.5171	GG	GG	GG	GG
3817_478	1_1393	8	59.8197	AA	AA	AA	AA
15910_54	1_1169	8	60.0214	GG	GG	GG	GG
13824_522	1_0167	8	60.2568	CC	AA	CC	CC
7054_864	1_0233	8	60.2568	AA	CC	AA	AA
11615_2678	1_0324	8	60.4193	CC	CC	CC	CC
12126_561	1_0213	9	0	TT	AA	TT	TT
2829_305	1_1202	9	0	AA	AA	AA	AA
14231_1406	1_1016	9	0.280186	CC	CC	CC	CC
14773_435	1_1167	9	0.280186	CC	CC	CC	CC
624_136	1_0088	9	1.0535	AA	--	AA	--
842_788	1_0668	9	1.0535	GG	GG	GG	GG
9488_962	1_0720	9	1.0535	AA	AA	AA	AA
15764_405	1_0712	9	3.7657	GG	GG	GG	GG
3922_161	1_1347	9	3.97304	AA	AA	AA	AA
14096_1256	1_1517	9	4.3653	AA	AA	AA	AA
2786_335	1_0487	9	5.13301	CC	GG	CC	CC
16897_327	1_0949	9	5.13301	GG	AA	GG	GG
8677_1492	1_0965	9	5.50285	GG	GG	GG	GG
16246_689	1_1208	9	5.83907	AA	AA	AA	AA
7662_1108	1_0246	9	6.08564	GG	GG	GG	GG
8952_1002	1_0867	9	6.08564	CC	CC	CC	CC
16431_202	1_0795	9	6.64041	AA	AA	AA	AA
658_460	1_0857	9	6.76929	CC	--	CC	CC
15656_1796	1_0377	9	7.13353	GG	AA	GG	GG
924_917	1_0389	9	7.13353	GG	GG	GG	GG
16395_699	1_0999	9	7.13353	--	--	--	--
11371_619	1_1236	9	8.02452	--	AA	--	AA
5698_563	1_0728	9	8.06935	AA	AA	AA	AA
6785_683	1_0097	9	8.39437	AA	AA	AA	AA
7448_480	1_0651	9	8.95474	CC	CC	CC	CC
14034_820	1_0987	9	10.3837	AA	AA	AA	AA
12731_670	1_0448	9	10.6695	GG	CC	GG	GG
13104_2792	1_0221	9	10.9329	AA	--	AA	AA
17423_621	1_1159	9	10.9329	AA	AA	AA	AA
8759_1516	1_0634	9	11.5829	GG	GG	GG	GG
4967_618	1_1038	9	13.1071	GG	GG	GG	GG
5656_680	1_0051	9	13.4713	--	AA	--	CC
31_159	1_0101	9	13.9757	GG	AA	GG	GG
3783_336	1_0112	9	14.2503	AA	--	AA	AA
6773_453	1_0090	9	14.5136	AA	AA	AA	AA
7953_664	1_0338	9	14.5136	AA	AA	AA	AA
7229_909	1_0001	9	15.5615	GG	GG	GG	GG
4864_429	1_1491	9	15.5615	CC	AA	CC	CC
7565_739	1_0035	9	16.6823	AA	AA	AA	AA
584_437	1_0500	9	16.6823	GG	GG	GG	GG
2729_672	1_1192	9	16.6823	TT	TT	TT	TT
10941_471	1_1291	9	16.6823	AA	AA	AA	AA
2472_148	1_0048	9	18.8901	AA	GG	AA	AA
9269_1463	1_0371	9	18.8901	GG	AA	GG	GG
13652_572	1_0266	9	19.1983	AA	TT	AA	AA
291_1311	1_0025	9	20.0613	AA	GG	AA	AA
1438_458	1_0480	9	21.9946	CC	CC	CC	CC
14127_478	1_0565	9	21.9946	CC	CC	CC	CC
1060_220	1_1217	9	22.5157	AA	AA	AA	AA
15420_1651	1_0179	9	24.9646	GG	GG	GG	GG
9297_737	1_0259	9	25.1775	GG	AA	GG	GG
13865_873	1_1408	9	26.5952	AA	GG	AA	AA
5137_1051	1_0421	9	27.475	AA	GG	AA	AA
6430_319	1_0008	9	29.8062	GG	GG	GG	GG
3037_209	1_0473	9	30.0247	GG	GG	GG	GG
439_560	1_0235	9	30.0583	GG	GG	GG	GG
5720_199	1_1382	9	30.0976	AA	TT	AA	AA
13665_260	1_1460	9	30.6916	AA	AA	AA	AA
1989_448	1_0158	9	30.9718	AA	AA	AA	AA
3958_104	1_0137	9	31.3472	GG	--	GG	GG
7952_748	1_1188	9	31.3472	AA	AA	AA	AA
1823_604	1_0431	9	31.6218	--	AA	--	AA
17133_1134	1_0752	9	32.2774	GG	CC	GG	GG
8197_1687	1_0358	9	32.7033	TT	AA	TT	TT
470_722	1_0214	9	32.9387	GG	GG	GG	GG
9363_626	1_0254	9	32.9387	AA	AA	AA	AA
15773_423	1_1467	9	33.8969	GG	GG	GG	GG
7518_1119	1_0425	9	35.4659	GG	GG	GG	GG
14328_664	1_0257	9	36.9005	GG	AA	GG	GG
9400_502	1_1255	9	36.9117	AA	--	AA	AA
122_468	1_0474	9	37.091	CC	AA	CC	CC
3539_257	1_1337	9	39.9153	--	TT	AA	AA
1339_101	1_0276	9	40.3244	GG	AA	GG	GG
7548_1327	1_0958	9	40.3244	AA	CC	AA	AA
13848_735	1_0703	9	42.1344	AA	AA	AA	AA
9779_613	1_0948	9	42.1344	GG	AA	GG	GG
677_709	1_1069	9	42.1344	GG	AA	GG	GG
5976_109	1_1045	9	42.8124	--	--	--	--
1653_181	1_0356	10	0	AA	AA	AA	AA
8760_1361	1_1089	10	0	CC	GG	CC	CC
7201_2195	1_1409	10	0	AA	AA	AA	AA
1485_216	1_1407	10	0.0112074	GG	AA	GG	GG
8944_1233	1_0977	10	0.319412	AA	CC	AA	AA
894_153	1_1120	10	0.319412	GG	AA	GG	GG
11851_914	1_1118	10	2.29752	GG	GG	GG	GG
14859_1256	1_1189	10	5.08818	AA	AA	AA	--
8333_664	1_0288	10	5.36836	AA	AA	AA	AA
5594_574	1_0493	10	5.95115	AA	AA	AA	AA
17464_531	1_0036	10	6.20332	CC	CC	CC	CC
12029_2782	1_0401	10	8.4392	AA	AA	AA	AA
16220_1226	1_1081	10	9.57675	TT	TT	TT	TT
15130_387	1_1254	10	10.0755	TT	TT	TT	TT
3763_535	1_0330	10	10.4846	TT	TT	TT	TT
3946_641	1_1509	10	10.4846	CC	AA	CC	CC
2941_726	1_1478	10	11.2411	GG	GG	GG	GG
2345_1264	1_1225	10	11.6165	AA	GG	AA	AA
16222_633	1_0111	10	12.5411	AA	GG	AA	AA
13080_585	1_1126	10	13.0679	GG	GG	GG	GG
13814_551	1_0109	10	13.0847	AA	CC	AA	AA
16419_1154	1_0002	10	15.1581	GG	AA	GG	GG
8001_646	1_0329	10	15.1581	GG	GG	GG	GG
6412_1351	1_1017	10	15.4999	GG	AA	GG	GG
3843_1271	1_1402	10	15.4999	GG	CC	GG	GG
4742_802	1_0077	10	16.4469	GG	GG	GG	GG
13391_1346	1_0780	10	16.7327	AA	CC	AA	AA
16202_1335	1_1098	10	17.0129	AA	AA	AA	AA
5993_278	1_0341	10	22.9136	GG	GG	GG	GG
9724_1327	1_0416	10	30.5795	AA	--	AA	AA
16821_720	1_1049	10	32.311	AA	AA	AA	AA
2245_530	1_1520	10	32.9443	CC	CC	CC	CC
292_1567	1_0981	10	34.0762	AA	GG	AA	AA
10630_719	1_0865	10	34.3396	GG	--	GG	GG
6199_882	1_1076	10	34.3396	GG	GG	GG	GG
13249_404	1_1444	10	34.3396	GG	GG	GG	GG
4800_500	1_1025	10	34.9504	AA	AA	AA	AA
12732_1668	1_0587	10	35.6789	GG	CC	GG	GG
14664_475	1_0628	10	38.7329	GG	GG	GG	GG
1283_371	1_0140	10	40.2739	GG	AA	GG	GG
15041_479	1_0050	10	41.1649	AA	--	AA	AA
15204_1803	1_0598	10	41.4675	--	AA	--	--
4533_841	1_0759	10	41.9494	AA	CC	AA	AA
2014_583	1_1405	10	43.9444	AA	GG	AA	AA
1112_293	1_0501	10	44.1349	CC	CC	CC	CC
8877_1528	1_1018	10	44.5327	CC	AA	CC	CC
2102_556	1_0833	10	45.194	AA	GG	AA	AA
2785_481	1_0739	10	45.5638	AA	AA	AA	AA
2597_339	1_0840	10	45.5638	CC	GG	CC	CC
3833_373	1_0065	10	46.1634	CC	AA	CC	CC
10780_756	1_0754	10	47.0768	GG	AA	GG	GG
1418_689	1_0537	10	48.0071	TT	AA	TT	TT
16863_197	1_0930	10	48.0071	CC	--	CC	CC
12439_253	1_0281	10	48.3881	GG	AA	GG	GG
15288_527	1_0554	10	48.3881	AA	AA	AA	AA
12909_436	1_1356	10	48.3881	CC	CC	CC	CC
11054_889	1_1453	10	48.7075	AA	GG	AA	AA
15786_379	1_0354	10	48.8756	GG	GG	GG	GG
4306_482	1_0457	10	48.9989	AA	AA	AA	AA
12363_196	1_0053	10	49.3351	GG	AA	GG	GG
6182_334	1_0249	10	49.3351	GG	GG	GG	GG
452_644	1_0730	10	49.3351	GG	GG	GG	GG
12584_1346	1_0952	10	49.3351	GG	GG	GG	GG
8889_547	1_1062	10	49.3351	AA	AA	AA	AA
7810_1226	1_0161	10	49.761	--	AA	AA	AA
4510_497	1_1041	10	50.1197	TT	TT	TT	TT
8572_359	1_0003	10	50.2822	GG	AA	GG	GG
4245_136	1_0406	10	50.5343	GG	AA	GG	GG
2568_680	1_0583	10	50.5343	AA	GG	AA	AA
16141_319	1_1430	10	51.2684	AA	AA	AA	AA
2908_782	1_0960	10	51.3581	GG	AA	GG	GG
2241_298	1_0007	10	51.8176	GG	GG	GG	GG
2682_1169	1_1281	10	51.8176	AA	GG	AA	AA
2870_790	1_0060	10	51.9633	AA	CC	AA	AA
8906_592	1_1263	10	57.6567	--	AA	--	AA
16326_1034	1_0420	10	60.2344	AA	AA	AA	AA
16659_362	1_0851	10	60.2456	--	--	--	--
10917_296	1_0368	10	60.8956	CC	CC	CC	CC
9013_1709	1_0446	10	60.8956	GG	GG	GG	GG
10136_479	1_0230	10	61.3383	GG	GG	GG	GG
6205_632	1_0282	10	61.3383	CC	AA	CC	CC
6298_548	1_0682	10	61.8202	AA	GG	AA	AA
13342_813	1_0142	10	62.078	AA	TT	AA	AA
11770_1166	1_0861	10	62.078	AA	AA	AA	AA
12365_484	1_1094	10	62.078	GG	GG	GG	GG
8896_1045	1_1434	10	62.4366	CC	CC	CC	CC
7310_128	1_0107	10	63.1707	CC	GG	CC	CC
14171_104	1_0617	10	63.1707	GG	CC	GG	GG
16011_113	1_0862	10	63.1707	GG	AA	GG	GG
4237_650	1_0239	10	63.1819	--	--	--	--
7184_257	1_0940	11	0	GG	GG	GG	GG
4116_1358	1_0886	11	3.20533	AA	GG	GG	AA
657_1278	1_0702	11	3.21653	AA	CC	CC	AA
11167_1891	1_1052	11	3.53034	TT	AA	AA	TT
10887_2158	1_0603	11	5.00972	GG	GG	GG	GG
5279_219	1_0905	11	6.20892	AA	AA	AA	AA
3494_143	1_0134	11	7.30164	GG	AA	AA	AA
16059_1385	1_0531	11	9.26295	GG	CC	CC	CC
4100_717	1_0805	11	9.26295	--	--	--	--
14922_587	1_0894	11	9.26295	GG	CC	CC	CC
16524_633	1_1164	11	9.66641	--	AA	AA	AA
734_340	1_0125	11	10.619	AA	AA	AA	AA
11783_1366	1_0757	11	13.4489	CC	AA	AA	AA
4712_832	1_0414	11	14.6481	GG	GG	GG	GG
9829_759	1_1390	11	15.1749	AA	GG	AA	GG
16877_674	1_0970	11	15.3486	AA	AA	AA	AA
8842_943	1_0961	11	16.1275	AA	AA	AA	AA
1585_286	1_0028	11	19.4841	AA	AA	AA	AA
16404_1525	1_0802	11	20.9467	AA	AA	AA	AA
10277_636	1_1124	11	22.4485	CC	--	--	CC
12991_691	1_0033	11	23.205	GG	GG	GG	GG
2467_465	1_1223	11	23.6365	GG	GG	GG	GG
13842_975	1_0722	11	24.1128	CC	CC	CC	CC
6202_579	1_0339	11	24.3874	GG	GG	GG	GG
543_683	1_0563	11	24.3874	AA	GG	AA	GG
12183_298	1_1237	11	24.3874	AA	AA	AA	AA
4882_531	1_1388	11	24.5723	GG	AA	GG	AA
15787_1288	1_0818	11	24.8637	GG	AA	GG	AA
10500_1030	1_0996	11	25.1887	GG	GG	GG	GG
5031_483	1_0043	11	25.4129	GG	AA	GG	AA
7507_764	1_0096	11	25.4129	AA	GG	AA	GG
17107_475	1_0110	11	25.4129	GG	AA	GG	AA
8267_687	1_0550	11	25.4129	AA	GG	AA	GG
16413_395	1_1214	11	25.4129	GG	CC	GG	CC
4125_909	1_1398	11	25.4129	AA	AA	AA	AA
13460_495	1_0600	11	25.6594	GG	GG	GG	GG
2391_614	1_0574	11	25.8275	--	GG	--	GG
8255_482	1_0212	11	26.3767	AA	CC	AA	CC
7178_461	1_0859	11	26.3767	GG	GG	GG	GG
9530_611	1_0954	11	26.3767	CC	CC	CC	CC
11359_213	1_1345	11	26.3767	CC	CC	CC	CC
5756_456	1_1327	11	26.7578	TT	--	TT	TT
11266_52	1_0486	11	27.1052	AA	AA	AA	AA
11985_1833	1_0966	11	27.1052	GG	GG	GG	GG
93_452	1_0311	11	27.9682	--	--	--	--
11118_399	1_1103	11	29.0665	CC	GG	CC	CC
17531_614	1_0932	11	29.6157	CC	CC	CC	CC
872_529	1_0494	11	29.8958	AA	AA	AA	AA
1192_264	1_0274	11	30.9157	AA	AA	AA	AA
13158_564	1_0637	11	30.9157	AA	AA	AA	AA
8569_1469	1_0955	11	30.9157	CC	AA	CC	CC
11599_1036	1_1004	11	32.821	TT	TT	TT	TT
6823_431	1_0013	11	34.0482	AA	TT	AA	AA
4196_1144	1_0608	11	34.0482	GG	GG	GG	GG
8276_369	1_1440	11	35.9815	GG	AA	GG	GG
8150_1237	1_1137	11	36.4018	TT	AA	TT	TT
8773_584	1_0562	11	36.8164	GG	GG	GG	GG
4160_168	1_0666	11	36.9061	GG	GG	GG	GG
15039_866	1_0506	11	37.36	GG	GG	GG	GG
6120_967	1_1197	11	37.36	TT	TT	TT	TT
14825_288	1_0322	11	38.4583	AA	CC	AA	AA
13551_722	1_0547	11	41.1985	--	--	--	AA
5933_664	1_0629	11	42.7003	--	--	--	--
2677_878	1_0606	11	43.6081	GG	GG	GG	GG
5449_242	1_0069	11	46.8359	GG	AA	GG	GG
7656_69	1_1377	11	49.7106	--	--	--	--
8643_618	1_0422	11	51.1451	GG	GG	GG	GG
12176_1368	1_0816	11	51.1451	AA	--	AA	--
7392_569	1_1180	11	51.1451	GG	GG	GG	GG
12293_447	1_0553	11	52.2827	CC	GG	CC	CC
11683_874	1_0787	11	55.9867	AG	AA	AG	AG
2282_767	1_1417	11	59.3154	AA	TT	AA	TT
7916_1093	1_0005	Unlinked	Unlinked	--	--	--	--
3102_72	1_0011	Unlinked	Unlinked	--	--	--	--
1765_516	1_0029	Unlinked	Unlinked	AA	GG	AA	AA
4485_541	1_0042	Unlinked	Unlinked	CC	CC	CC	CC
236_401	1_0046	Unlinked	Unlinked	--	--	--	--
10643_214	1_0073	Unlinked	Unlinked	--	--	--	--
16562_1753	1_0091	Unlinked	Unlinked	AA	AA	AA	AA
515_426	1_0092	Unlinked	Unlinked	AA	GG	AA	AA
16832_360	1_0094	Unlinked	Unlinked	--	--	--	--
15423_297	1_0098	Unlinked	Unlinked	--	--	--	--
4517_413	1_0114	Unlinked	Unlinked	--	--	--	--
10329_88	1_0118	Unlinked	Unlinked	--	--	--	--
4028_303	1_0132	Unlinked	Unlinked	AA	--	AA	AA
3241_611	1_0135	Unlinked	Unlinked	--	--	--	--
11078_340	1_0149	Unlinked	Unlinked	--	GG	--	GG
5532_371	1_0152	Unlinked	Unlinked	--	--	--	--
6089_350	1_0156	Unlinked	Unlinked	--	--	--	--
12137_1364	1_0159	Unlinked	Unlinked	AA	AA	AA	AA
3235_155	1_0162	Unlinked	Unlinked	--	--	--	--
16858_2017	1_0166	Unlinked	Unlinked	AA	AA	AA	AA
15650_610	1_0177	Unlinked	Unlinked	--	AA	--	AA
3376_1039	1_0181	Unlinked	Unlinked	CC	CC	CC	CC
4973_542	1_0182	Unlinked	Unlinked	--	--	--	--
5237_682	1_0189	Unlinked	Unlinked	--	--	--	--
519_256	1_0192	Unlinked	Unlinked	AA	AA	AA	AA
2445_213	1_0202	Unlinked	Unlinked	GG	GG	GG	GG
8511_269	1_0210	Unlinked	Unlinked	GG	GG	GG	GG
6050_629	1_0218	Unlinked	Unlinked	--	--	--	--
14726_459	1_0220	Unlinked	Unlinked	AA	AA	AA	AA
4892_514	1_0222	Unlinked	Unlinked	GG	GG	GG	GG
3287_817	1_0227	Unlinked	Unlinked	GG	GG	GG	GG
8525_1644	1_0245	Unlinked	Unlinked	--	GG	--	GG
370_581	1_0252	Unlinked	Unlinked	GG	GG	GG	GG
2521_359	1_0258	Unlinked	Unlinked	CC	CC	CC	CC
14696_585	1_0260	Unlinked	Unlinked	GG	GG	GG	GG
12438_566	1_0263	Unlinked	Unlinked	AA	AA	AA	AA
8955_979	1_0269	Unlinked	Unlinked	CC	CC	CC	CC
7723_601	1_0272	Unlinked	Unlinked	--	--	--	--
880_549	1_0283	Unlinked	Unlinked	--	AA	--	AA
9260_803	1_0286	Unlinked	Unlinked	--	--	--	--
9946_2443	1_0289	Unlinked	Unlinked	GG	GG	GG	GG
9733_521	1_0291	Unlinked	Unlinked	CC	CC	CC	CC
15453_290	1_0293	Unlinked	Unlinked	--	GG	--	GG
16097_864	1_0310	Unlinked	Unlinked	AA	AA	AA	AA
5313_651	1_0313	Unlinked	Unlinked	--	--	--	--
16465_875	1_0315	Unlinked	Unlinked	--	--	--	--
1407_469	1_0316	Unlinked	Unlinked	GG	GG	GG	GG
2901_467	1_0318	Unlinked	Unlinked	AA	AA	AA	AA
518_751	1_0325	Unlinked	Unlinked	AA	AA	AA	AA
17185_365	1_0327	Unlinked	Unlinked	--	--	--	--
17430_252	1_0334	Unlinked	Unlinked	--	--	--	--
200_518	1_0336	Unlinked	Unlinked	AA	AA	AA	AA
2641_196	1_0340	Unlinked	Unlinked	AA	AA	AA	AA
324_365	1_0343	Unlinked	Unlinked	GG	GG	GG	GG
14329_2067	1_0350	Unlinked	Unlinked	AA	AA	AA	AA
3553_1637	1_0355	Unlinked	Unlinked	AA	AA	AA	AA
12059_853	1_0359	Unlinked	Unlinked	CC	CC	CC	CC
17529_369	1_0360	Unlinked	Unlinked	--	--	--	--
2284_159	1_0361	Unlinked	Unlinked	--	--	--	--
9737_154	1_0363	Unlinked	Unlinked	AA	AA	AA	AA
10391_199	1_0366	Unlinked	Unlinked	--	--	--	--
11485_596	1_0372	Unlinked	Unlinked	--	--	--	--
17585_741	1_0376	Unlinked	Unlinked	--	--	--	--
13101_1093	1_0378	Unlinked	Unlinked	--	--	--	--
12601_643	1_0386	Unlinked	Unlinked	--	AA	--	AA
3392_343	1_0390	Unlinked	Unlinked	GG	GG	GG	GG
14798_1205	1_0393	Unlinked	Unlinked	GG	GG	GG	GG
3416_684	1_0395	Unlinked	Unlinked	TT	TT	TT	TT
13248_828	1_0408	Unlinked	Unlinked	--	--	--	--
6209_249	1_0409	Unlinked	Unlinked	--	--	--	--
4054_203	1_0411	Unlinked	Unlinked	--	--	--	--
4993_232	1_0412	Unlinked	Unlinked	--	--	--	--
7788_241	1_0413	Unlinked	Unlinked	AA	AA	AA	AA
13559_393	1_0418	Unlinked	Unlinked	AA	AA	AA	AA
12930_2367	1_0423	Unlinked	Unlinked	--	--	--	--
6446_313	1_0427	Unlinked	Unlinked	GG	GG	GG	GG
1987_685	1_0428	Unlinked	Unlinked	AA	AA	AA	AA
12544_975	1_0433	Unlinked	Unlinked	GG	GG	GG	GG
3277_379	1_0434	Unlinked	Unlinked	--	--	--	--
11040_638	1_0441	Unlinked	Unlinked	AA	AA	AA	AA
8022_1530	1_0450	Unlinked	Unlinked	--	--	--	GG
5853_240	1_0455	Unlinked	Unlinked	AA	AA	AA	AA
15455_519	1_0460	Unlinked	Unlinked	AA	AA	AA	AA
15796_387	1_0461	Unlinked	Unlinked	GG	GG	GG	GG
10207_1521	1_0462	Unlinked	Unlinked	AA	AA	AA	AA
1874_1552	1_0463	Unlinked	Unlinked	--	--	--	--
5462_314	1_0466	Unlinked	Unlinked	TT	TT	TT	TT
10339_895	1_0467	Unlinked	Unlinked	AA	AA	AA	AA
14967_1190	1_0468	Unlinked	Unlinked	GG	GG	GG	GG
744_474	1_0470	Unlinked	Unlinked	TT	TT	TT	TT
9852_1452	1_0471	Unlinked	Unlinked	GG	GG	GG	GG
12605_351	1_0472	Unlinked	Unlinked	--	--	--	--
3515_775	1_0476	Unlinked	Unlinked	TT	TT	TT	TT
13933_1070	1_0479	Unlinked	Unlinked	GG	GG	GG	GG
5572_554	1_0484	Unlinked	Unlinked	GG	GG	GG	GG
13662_830	1_0488	Unlinked	Unlinked	GG	AA	GG	GG
4628_608	1_0490	Unlinked	Unlinked	AA	AA	AA	AA
15243_500	1_0497	Unlinked	Unlinked	GG	GG	GG	GG
5838_1265	1_0503	Unlinked	Unlinked	GG	GG	GG	GG
16131_908	1_0505	Unlinked	Unlinked	GG	GG	GG	GG
16437_337	1_0515	Unlinked	Unlinked	AA	AA	AA	AA
4259_877	1_0516	Unlinked	Unlinked	GG	GG	GG	GG
15100_1122	1_0517	Unlinked	Unlinked	GG	GG	GG	GG
9322_260	1_0518	Unlinked	Unlinked	--	--	--	--
11428_210	1_0520	Unlinked	Unlinked	GG	GG	GG	GG
5068_54	1_0521	Unlinked	Unlinked	AA	AA	AA	AA
16684_450	1_0523	Unlinked	Unlinked	AA	AA	AA	AA
7444_1306	1_0526	Unlinked	Unlinked	AA	AA	AA	AA
16588_79	1_0527	Unlinked	Unlinked	AA	AA	AA	AA
3398_1097	1_0528	Unlinked	Unlinked	--	--	--	--
13060_1444	1_0533	Unlinked	Unlinked	--	--	--	--
13321_127	1_0536	Unlinked	Unlinked	GG	GG	GG	GG
325_87	1_0549	Unlinked	Unlinked	--	AA	--	AA
6473_550	1_0552	Unlinked	Unlinked	AA	AG	AA	AA
13634_1259	1_0555	Unlinked	Unlinked	CC	CC	CC	CC
14019_1321	1_0556	Unlinked	Unlinked	GG	GG	GG	GG
5689_1405	1_0560	Unlinked	Unlinked	GG	GG	GG	GG
15266_407	1_0568	Unlinked	Unlinked	--	GG	--	CC
8656_549	1_0570	Unlinked	Unlinked	AA	AA	AA	AA
4642_568	1_0573	Unlinked	Unlinked	GG	GG	GG	GG
14004_1429	1_0575	Unlinked	Unlinked	GG	GG	GG	GG
15128_743	1_0577	Unlinked	Unlinked	GG	GG	GG	GG
10526_787	1_0581	Unlinked	Unlinked	GG	GG	GG	GG
8539_1210	1_0582	Unlinked	Unlinked	CC	CC	CC	CC
962_673	1_0584	Unlinked	Unlinked	GG	GG	GG	GG
8742_1015	1_0590	Unlinked	Unlinked	AA	AA	AA	AA
5568_726	1_0592	Unlinked	Unlinked	CC	CC	CC	CC
14445_191	1_0596	Unlinked	Unlinked	GG	GG	--	GG
1906_1411	1_0597	Unlinked	Unlinked	CC	CC	CC	CC
16080_589	1_0602	Unlinked	Unlinked	GG	GG	GG	GG
16920_1171	1_0607	Unlinked	Unlinked	GG	GG	GG	GG
11913_1671	1_0609	Unlinked	Unlinked	--	--	--	--
9881_1050	1_0610	Unlinked	Unlinked	--	--	--	--
12624_1694	1_0612	Unlinked	Unlinked	--	--	--	--
12318_1657	1_0613	Unlinked	Unlinked	GG	GG	GG	GG
3254_500	1_0615	Unlinked	Unlinked	GG	GG	GG	GG
1273_246	1_0620	Unlinked	Unlinked	GG	GG	GG	GG
13658_1113	1_0622	Unlinked	Unlinked	AA	AA	AA	AA
6036_1526	1_0623	Unlinked	Unlinked	GG	GG	GG	GG
9102_1630	1_0627	Unlinked	Unlinked	CC	CC	CC	CC
17165_563	1_0638	Unlinked	Unlinked	--	--	--	--
13964_1102	1_0653	Unlinked	Unlinked	AA	--	AA	AA
5185_612	1_0669	Unlinked	Unlinked	GG	GG	GG	GG
12196_404	1_0671	Unlinked	Unlinked	GG	GG	GG	GG
16096_655	1_0676	Unlinked	Unlinked	AA	AA	AA	AA
11097_1164	1_0680	Unlinked	Unlinked	AA	CC	AA	AA
6980_1022	1_0685	Unlinked	Unlinked	GG	GG	GG	GG
11506_610	1_0689	Unlinked	Unlinked	AA	AA	AA	AA
3422_644	1_0697	Unlinked	Unlinked	--	--	--	--
2701_62	1_0700	Unlinked	Unlinked	AA	AA	AA	AA
10315_2480	1_0705	Unlinked	Unlinked	AA	AA	AA	AA
12549_535	1_0710	Unlinked	Unlinked	GG	GG	GG	GG
221_475	1_0714	Unlinked	Unlinked	GG	GG	GG	GG
9701_1538	1_0715	Unlinked	Unlinked	GG	GG	GG	GG
5926_233	1_0717	Unlinked	Unlinked	--	--	--	--
187_990	1_0727	Unlinked	Unlinked	AA	AA	AA	AA
3819_663	1_0729	Unlinked	Unlinked	--	--	--	--
13563_863	1_0731	Unlinked	Unlinked	AA	TT	AA	AA
15072_1391	1_0735	Unlinked	Unlinked	GG	GG	GG	GG
7702_1892	1_0737	Unlinked	Unlinked	CC	CC	CC	CC
11651_945	1_0738	Unlinked	Unlinked	CC	CC	CC	CC
1889_517	1_0742	Unlinked	Unlinked	TT	AA	TT	TT
10009_1453	1_0743	Unlinked	Unlinked	AA	AA	AA	AA
4377_646	1_0744	Unlinked	Unlinked	CC	CC	CC	CC
17269_741	1_0745	Unlinked	Unlinked	GG	GG	GG	GG
1592_552	1_0747	Unlinked	Unlinked	CC	CC	CC	CC
5096_149	1_0766	Unlinked	Unlinked	AA	AA	AA	AA
4153_1704	1_0767	Unlinked	Unlinked	CC	CC	CC	CC
5810_411	1_0768	Unlinked	Unlinked	AA	AA	AA	AA
9600_1308	1_0770	Unlinked	Unlinked	AA	AA	AA	AA
8866_1268	1_0777	Unlinked	Unlinked	GG	GG	GG	GG
10450_953	1_0778	Unlinked	Unlinked	TT	TT	TT	TT
15276_1091	1_0781	Unlinked	Unlinked	AA	AA	AA	AA
1700_406	1_0783	Unlinked	Unlinked	GG	GG	GG	GG
9415_418	1_0785	Unlinked	Unlinked	GG	--	GG	GG
10823_1510	1_0786	Unlinked	Unlinked	GG	GG	GG	GG
1446_644	1_0793	Unlinked	Unlinked	GG	GG	GG	GG
1991_1194	1_0796	Unlinked	Unlinked	AA	AA	AA	AA
8769_1520	1_0798	Unlinked	Unlinked	CC	CC	CC	CC
1909_1194	1_0799	Unlinked	Unlinked	GG	--	GG	GG
4932_1302	1_0808	Unlinked	Unlinked	AA	AA	AA	AA
2170_748	1_0809	Unlinked	Unlinked	AA	AA	AA	AA
2432_495	1_0810	Unlinked	Unlinked	AA	AA	AA	AA
12737_1019	1_0814	Unlinked	Unlinked	AA	AA	AA	AA
9973_1448	1_0821	Unlinked	Unlinked	AA	AA	AA	AA
4276_749	1_0822	Unlinked	Unlinked	AA	AA	AA	AA
15398_414	1_0827	Unlinked	Unlinked	GG	GG	GG	GG
4620_1258	1_0828	Unlinked	Unlinked	GG	GG	GG	GG
9948_439	1_0835	Unlinked	Unlinked	GG	GG	GG	GG
2228_554	1_0836	Unlinked	Unlinked	AA	AA	AA	AA
15729_644	1_0841	Unlinked	Unlinked	TT	TT	TT	TT
4508_90	1_0843	Unlinked	Unlinked	--	GG	--	GG
2816_939	1_0845	Unlinked	Unlinked	--	--	--	--
9876_1961	1_0846	Unlinked	Unlinked	AA	AA	AA	AA
6015_1398	1_0848	Unlinked	Unlinked	CC	CC	CC	CC
7013_549	1_0850	Unlinked	Unlinked	--	--	--	--
16881_484	1_0852	Unlinked	Unlinked	--	AA	AA	AA
8069_264	1_0863	Unlinked	Unlinked	--	--	--	--
1129_450	1_0868	Unlinked	Unlinked	AA	AA	AA	AA
9561_1065	1_0869	Unlinked	Unlinked	AA	AA	AA	AA
4298_180	1_0870	Unlinked	Unlinked	--	--	--	--
4611_501	1_0873	Unlinked	Unlinked	AA	AA	AA	AA
14571_177	1_0887	Unlinked	Unlinked	AA	AA	AA	AA
13750_302	1_0891	Unlinked	Unlinked	TT	TT	TT	TT
16383_924	1_0896	Unlinked	Unlinked	AA	AA	AA	AA
10228_549	1_0898	Unlinked	Unlinked	GG	GG	GG	GG
3224_812	1_0899	Unlinked	Unlinked	GG	GG	GG	GG
5436_472	1_0901	Unlinked	Unlinked	GG	GG	GG	GG
10159_471	1_0902	Unlinked	Unlinked	GG	GG	GG	GG
5706_428	1_0903	Unlinked	Unlinked	CC	CC	CC	CC
17245_422	1_0904	Unlinked	Unlinked	AA	AA	AA	AA
3524_337	1_0907	Unlinked	Unlinked	--	--	--	--
2709_607	1_0909	Unlinked	Unlinked	AA	AA	AA	AA
5649_934	1_0913	Unlinked	Unlinked	GG	GG	GG	GG
16804_280	1_0914	Unlinked	Unlinked	GG	GG	GG	GG
12564_1521	1_0915	Unlinked	Unlinked	AA	AA	AA	AA
1387_91	1_0916	Unlinked	Unlinked	GG	GG	GG	GG
14023_247	1_0920	Unlinked	Unlinked	CC	CC	CC	CC
9086_101	1_0922	Unlinked	Unlinked	--	--	--	--
10164_590	1_0925	Unlinked	Unlinked	CC	CC	CC	CC
12575_917	1_0929	Unlinked	Unlinked	--	--	--	--
6874_1393	1_0931	Unlinked	Unlinked	CC	CC	CC	CC
9634_1522	1_0936	Unlinked	Unlinked	--	--	--	--
10015_604	1_0941	Unlinked	Unlinked	GG	GG	GG	GG
6142_292	1_0956	Unlinked	Unlinked	--	GG	GG	GG
8401_236	1_0963	Unlinked	Unlinked	GG	GG	GG	GG
15156_1391	1_0978	Unlinked	Unlinked	AA	AA	AA	AA
10960_737	1_0980	Unlinked	Unlinked	GG	GG	GG	GG
3723_716	1_0988	Unlinked	Unlinked	AA	AA	--	AA
4436_582	1_0991	Unlinked	Unlinked	GG	GG	GG	GG
6468_410	1_0995	Unlinked	Unlinked	AA	AA	AA	AA
15111_650	1_0997	Unlinked	Unlinked	--	--	--	--
5413_621	1_1000	Unlinked	Unlinked	AA	AA	AA	AA
16277_961	1_1002	Unlinked	Unlinked	AA	AA	AA	AA
9947_184	1_1009	Unlinked	Unlinked	GG	GG	GG	GG
2180_1764	1_1010	Unlinked	Unlinked	GG	GG	GG	GG
5637_216	1_1011	Unlinked	Unlinked	AA	AA	AA	AA
5203_444	1_1019	Unlinked	Unlinked	CC	CC	CC	CC
5821_352	1_1029	Unlinked	Unlinked	GG	GG	GG	GG
7306_674	1_1030	Unlinked	Unlinked	GG	GG	GG	GG
12498_1596	1_1031	Unlinked	Unlinked	GG	GG	GG	GG
6265_627	1_1036	Unlinked	Unlinked	--	--	--	--
6486_907	1_1040	Unlinked	Unlinked	AA	AA	AA	AA
3599_889	1_1044	Unlinked	Unlinked	AA	AA	AA	AA
7226_978	1_1046	Unlinked	Unlinked	AA	AA	AA	AA
14581_671	1_1050	Unlinked	Unlinked	AA	AA	AA	AA
9749_592	1_1051	Unlinked	Unlinked	AA	AA	AA	AA
1019_132	1_1053	Unlinked	Unlinked	--	--	--	--
4634_521	1_1054	Unlinked	Unlinked	--	--	--	--
15223_1206	1_1055	Unlinked	Unlinked	--	--	--	--
14938_476	1_1064	Unlinked	Unlinked	AA	AA	AA	AA
13216_1895	1_1066	Unlinked	Unlinked	GG	GG	GG	GG
9693_1340	1_1068	Unlinked	Unlinked	AA	AA	AA	AA
10702_348	1_1070	Unlinked	Unlinked	GG	GG	GG	GG
14278_802	1_1071	Unlinked	Unlinked	CC	CC	CC	CC
16296_530	1_1074	Unlinked	Unlinked	AA	AA	AA	AA
811_774	1_1078	Unlinked	Unlinked	GG	GG	GG	GG
7643_344	1_1083	Unlinked	Unlinked	AA	AA	AA	AA
1643_331	1_1084	Unlinked	Unlinked	--	--	--	--
965_670	1_1091	Unlinked	Unlinked	--	--	--	--
15775_487	1_1100	Unlinked	Unlinked	CC	CC	CC	CC
5047_138	1_1102	Unlinked	Unlinked	GG	GG	GG	GG
2672_999	1_1104	Unlinked	Unlinked	AA	AA	AA	AA
14076_833	1_1110	Unlinked	Unlinked	AA	AA	AA	AA
7153_635	1_1112	Unlinked	Unlinked	AA	AA	AA	AA
2207_328	1_1114	Unlinked	Unlinked	GG	GG	GG	GG
440_1399	1_1119	Unlinked	Unlinked	TT	TT	TT	TT
12941_620	1_1125	Unlinked	Unlinked	GG	GG	GG	GG
16624_1178	1_1127	Unlinked	Unlinked	--	--	--	--
8654_1387	1_1131	Unlinked	Unlinked	AA	AA	AA	AA
1474_206	1_1133	Unlinked	Unlinked	AA	AA	AA	AA
4084_1355	1_1136	Unlinked	Unlinked	AA	AA	AA	AA
13146_296	1_1142	Unlinked	Unlinked	GG	GG	GG	GG
15013_861	1_1143	Unlinked	Unlinked	AA	AA	AA	AA
6350_1405	1_1153	Unlinked	Unlinked	AA	CC	AA	AA
2637_1075	1_1155	Unlinked	Unlinked	AA	AA	AA	AA
15510_612	1_1160	Unlinked	Unlinked	AA	AA	AA	AA
14793_1252	1_1161	Unlinked	Unlinked	GG	GG	GG	GG
438_159	1_1163	Unlinked	Unlinked	--	--	--	--
14890_1262	1_1173	Unlinked	Unlinked	AA	AA	AA	AA
3317_697	1_1174	Unlinked	Unlinked	AA	AA	AA	AA
5278_316	1_1175	Unlinked	Unlinked	GG	GG	GG	GG
11704_397	1_1176	Unlinked	Unlinked	GG	GG	GG	GG
14618_986	1_1178	Unlinked	Unlinked	AA	AA	AA	AA
14387_1141	1_1179	Unlinked	Unlinked	--	--	--	--
15647_771	1_1182	Unlinked	Unlinked	AA	AA	AA	AA
8693_490	1_1183	Unlinked	Unlinked	GG	GG	GG	GG
10141_1234	1_1184	Unlinked	Unlinked	CC	CC	CC	CC
1866_706	1_1187	Unlinked	Unlinked	--	--	--	--
2832_1409	1_1190	Unlinked	Unlinked	--	--	--	--
4227_307	1_1196	Unlinked	Unlinked	CC	CC	CC	CC
2273_116	1_1200	Unlinked	Unlinked	AA	AA	AA	AA
6407_1243	1_1201	Unlinked	Unlinked	CC	CC	CC	CC
10102_1006	1_1203	Unlinked	Unlinked	AA	AA	AA	AA
14661_1143	1_1204	Unlinked	Unlinked	GG	GG	GG	GG
867_411	1_1207	Unlinked	Unlinked	GG	GG	GG	GG
11893_651	1_1210	Unlinked	Unlinked	GG	GG	GG	GG
13703_246	1_1211	Unlinked	Unlinked	AA	AA	AA	AA
15122_457	1_1212	Unlinked	Unlinked	AA	AA	AA	AA
16328_704	1_1213	Unlinked	Unlinked	--	CC	--	CC
8173_691	1_1216	Unlinked	Unlinked	TT	TT	TT	TT
3260_807	1_1219	Unlinked	Unlinked	AA	AA	AA	AA
10118_512	1_1220	Unlinked	Unlinked	GG	GG	GG	GG
7829_1281	1_1227	Unlinked	Unlinked	TT	TT	TT	TT
5596_519	1_1228	Unlinked	Unlinked	--	--	--	GG
16284_420	1_1229	Unlinked	Unlinked	--	GG	--	--
5035_1588	1_1233	Unlinked	Unlinked	AA	AA	AA	AA
9215_1141	1_1238	Unlinked	Unlinked	--	--	--	--
12958_328	1_1239	Unlinked	Unlinked	--	--	--	AA
9716_540	1_1245	Unlinked	Unlinked	--	--	--	--
16745_1677	1_1247	Unlinked	Unlinked	--	--	--	--
9606_368	1_1248	Unlinked	Unlinked	--	--	--	CC
10693_562	1_1250	Unlinked	Unlinked	--	--	--	--
128_526	1_1256	Unlinked	Unlinked	AA	AA	AA	AA
15301_292	1_1257	Unlinked	Unlinked	AA	AA	AA	AA
1684_652	1_1259	Unlinked	Unlinked	CC	CC	CC	CC
11709_707	1_1264	Unlinked	Unlinked	--	CC	--	CC
1022_405	1_1265	Unlinked	Unlinked	--	--	--	--
8761_910	1_1267	Unlinked	Unlinked	--	AA	--	TT
789_639	1_1268	Unlinked	Unlinked	AA	AA	AA	AA
4629_581	1_1269	Unlinked	Unlinked	CC	CC	CC	CC
10676_496	1_1270	Unlinked	Unlinked	AA	AA	AA	AA
4367_197	1_1272	Unlinked	Unlinked	AA	AA	AA	AA
4779_598	1_1274	Unlinked	Unlinked	AA	--	AA	--
8711_453	1_1276	Unlinked	Unlinked	AA	AA	AA	AA
1317_2227	1_1279	Unlinked	Unlinked	GG	GG	GG	GG
9928_1329	1_1280	Unlinked	Unlinked	GG	GG	GG	GG
2302_557	1_1282	Unlinked	Unlinked	AA	AA	AA	AA
11312_1207	1_1283	Unlinked	Unlinked	AA	AA	AA	AA
11121_1783	1_1285	Unlinked	Unlinked	AA	--	AA	--
6588_488	1_1288	Unlinked	Unlinked	--	--	--	--
269_676	1_1289	Unlinked	Unlinked	GG	GG	GG	GG
3917_709	1_1290	Unlinked	Unlinked	TT	TT	TT	TT
12586_532	1_1294	Unlinked	Unlinked	AA	AA	AA	AA
3274_2114	1_1295	Unlinked	Unlinked	AA	AA	AA	AA
10018_1329	1_1296	Unlinked	Unlinked	AA	AA	AA	AA
154_388	1_1297	Unlinked	Unlinked	AA	AA	AA	AA
14944_376	1_1301	Unlinked	Unlinked	GG	GG	GG	GG
7596_242	1_1303	Unlinked	Unlinked	GG	GG	GG	GG
11934_504	1_1304	Unlinked	Unlinked	AA	AA	AA	AA
12088_1493	1_1305	Unlinked	Unlinked	AA	AA	AA	AA
6213_205	1_1306	Unlinked	Unlinked	AA	AA	AA	AA
11116_1104	1_1307	Unlinked	Unlinked	GG	GG	GG	GG
3080_953	1_1308	Unlinked	Unlinked	AA	AA	AA	AA
6669_524	1_1309	Unlinked	Unlinked	AA	AA	AA	AA
2563_1175	1_1310	Unlinked	Unlinked	--	--	--	--
4806_1123	1_1311	Unlinked	Unlinked	GG	GG	GG	GG
2427_343	1_1312	Unlinked	Unlinked	GG	GG	GG	GG
7875_2553	1_1313	Unlinked	Unlinked	GG	GG	GG	GG
11790_1469	1_1314	Unlinked	Unlinked	GG	GG	GG	GG
16843_1189	1_1317	Unlinked	Unlinked	GG	GG	GG	GG
5325_309	1_1318	Unlinked	Unlinked	AA	AA	AA	AA
6899_1094	1_1320	Unlinked	Unlinked	GG	GG	GG	GG
9350_434	1_1321	Unlinked	Unlinked	GG	GG	GG	GG
8707_339	1_1323	Unlinked	Unlinked	GG	GG	GG	GG
1661_1069	1_1324	Unlinked	Unlinked	--	--	--	--
2520_347	1_1325	Unlinked	Unlinked	AA	AA	AA	AA
958_729	1_1326	Unlinked	Unlinked	--	--	--	--
686_827	1_1328	Unlinked	Unlinked	GG	GG	GG	GG
5081_771	1_1329	Unlinked	Unlinked	GG	GG	GG	GG
14262_1154	1_1330	Unlinked	Unlinked	CC	CC	CC	CC
262_818	1_1332	Unlinked	Unlinked	--	CC	--	--
3134_1167	1_1334	Unlinked	Unlinked	AA	AA	AA	AA
6813_134	1_1335	Unlinked	Unlinked	AA	AA	AA	AA
6716_813	1_1336	Unlinked	Unlinked	GG	GG	GG	GG
4640_1291	1_1338	Unlinked	Unlinked	--	--	--	TT
9324_62	1_1339	Unlinked	Unlinked	AA	AA	AA	AA
7977_794	1_1340	Unlinked	Unlinked	GG	GG	GG	GG
8551_789	1_1342	Unlinked	Unlinked	GG	GG	GG	GG
17567_501	1_1353	Unlinked	Unlinked	CC	CC	CC	CC
1073_758	1_1354	Unlinked	Unlinked	GG	GG	GG	GG
3538_811	1_1355	Unlinked	Unlinked	AA	AA	AA	AA
6991_1757	1_1365	Unlinked	Unlinked	GG	GG	GG	GG
79_1108	1_1373	Unlinked	Unlinked	--	--	--	--
8594_427	1_1380	Unlinked	Unlinked	--	--	--	--
1618_786	1_1383	Unlinked	Unlinked	--	--	--	--
7753_147	1_1384	Unlinked	Unlinked	AA	AA	AA	AA
7874_533	1_1385	Unlinked	Unlinked	AA	AA	AA	AA
11144_400	1_1386	Unlinked	Unlinked	GG	GG	GG	GG
6462_320	1_1387	Unlinked	Unlinked	AA	AA	AA	AA
11409_406	1_1389	Unlinked	Unlinked	--	--	--	--
9528_1153	1_1391	Unlinked	Unlinked	AA	AA	AA	AA
72_305	1_1394	Unlinked	Unlinked	--	--	--	--
7894_259	1_1395	Unlinked	Unlinked	GG	GG	GG	GG
6397_704	1_1397	Unlinked	Unlinked	AA	AA	AA	AA
15134_951	1_1400	Unlinked	Unlinked	--	--	--	--
13463_218	1_1410	Unlinked	Unlinked	GG	GG	GG	GG
4479_357	1_1411	Unlinked	Unlinked	AA	AA	AA	AA
1078_282	1_1413	Unlinked	Unlinked	AA	AA	AA	AA
5793_1199	1_1415	Unlinked	Unlinked	GG	GG	GG	GG
13938_405	1_1421	Unlinked	Unlinked	GG	GG	GG	GG
1578_1458	1_1422	Unlinked	Unlinked	AA	AA	AA	AA
6075_517	1_1423	Unlinked	Unlinked	--	--	--	--
16715_298	1_1425	Unlinked	Unlinked	AA	AA	AA	AA
364_449	1_1426	Unlinked	Unlinked	AA	AA	AA	AA
3415_957	1_1429	Unlinked	Unlinked	AA	AA	AA	AA
4300_223	1_1433	Unlinked	Unlinked	CC	CC	CC	CC
9512_610	1_1435	Unlinked	Unlinked	GG	GG	GG	GG
1332_885	1_1436	Unlinked	Unlinked	AA	AA	AA	AA
15632_604	1_1437	Unlinked	Unlinked	GG	GG	GG	GG
2205_468	1_1438	Unlinked	Unlinked	CC	CC	CC	CC
13396_782	1_1441	Unlinked	Unlinked	AA	AA	AA	AA
1427_828	1_1442	Unlinked	Unlinked	AA	AA	AA	AA
2318_958	1_1448	Unlinked	Unlinked	GG	GG	GG	GG
4006_800	1_1450	Unlinked	Unlinked	GG	GG	GG	GG
5513_702	1_1451	Unlinked	Unlinked	AA	AA	AA	AA
11286_161	1_1454	Unlinked	Unlinked	--	--	--	--
6362_477	1_1457	Unlinked	Unlinked	CC	CC	CC	CC
11002_956	1_1458	Unlinked	Unlinked	AA	AA	AA	AA
13329_1215	1_1459	Unlinked	Unlinked	--	--	--	--
14782_2550	1_1461	Unlinked	Unlinked	GG	GG	GG	GG
2616_447	1_1462	Unlinked	Unlinked	AA	AA	AA	AA
6048_441	1_1463	Unlinked	Unlinked	CC	CC	CC	CC
10052_1166	1_1464	Unlinked	Unlinked	GG	GG	GG	GG
5786_621	1_1466	Unlinked	Unlinked	GG	GG	GG	GG
4157_1022	1_1471	Unlinked	Unlinked	--	--	--	--
15716_692	1_1473	Unlinked	Unlinked	--	--	--	--
3907_240	1_1474	Unlinked	Unlinked	AA	AA	AA	AA
9054_300	1_1475	Unlinked	Unlinked	AA	AA	AA	AA
1533_991	1_1476	Unlinked	Unlinked	GG	GG	GG	GG
17235_330	1_1477	Unlinked	Unlinked	AA	AA	AA	AA
3108_712	1_1479	Unlinked	Unlinked	GG	GG	GG	GG
3512_607	1_1480	Unlinked	Unlinked	AA	AA	AA	AA
9045_860	1_1485	Unlinked	Unlinked	--	--	--	--
8472_439	1_1487	Unlinked	Unlinked	CC	CC	CC	CC
14411_273	1_1488	Unlinked	Unlinked	AA	AA	AA	AA
17157_1487	1_1489	Unlinked	Unlinked	AA	AA	AA	AA
11657_646	1_1493	Unlinked	Unlinked	AA	AA	AA	AA
15121_751	1_1494	Unlinked	Unlinked	AA	AA	AA	AA
14269_319	1_1497	Unlinked	Unlinked	AA	AA	AA	AA
6354_236	1_1498	Unlinked	Unlinked	--	--	--	--
14440_692	1_1501	Unlinked	Unlinked	AA	AA	AA	AA
3282_803	1_1502	Unlinked	Unlinked	--	--	--	--
14684_513	1_1503	Unlinked	Unlinked	AA	AA	AA	AA
5861_455	1_1504	Unlinked	Unlinked	CC	CC	CC	CC
14012_1770	1_1506	Unlinked	Unlinked	--	--	--	--
2220_148	1_1511	Unlinked	Unlinked	AA	AA	AA	AA
276_177	1_1514	Unlinked	Unlinked	AA	AA	AA	AA
917_636	1_1516	Unlinked	Unlinked	--	--	--	--
14243_468	1_1518	Unlinked	Unlinked	AA	AA	AA	AA
1463_694	1_1519	Unlinked	Unlinked	CC	CC	CC	CC
13093_473	1_1524	Unlinked	Unlinked	AA	AA	AA	AA
5678_418	1_1528	Unlinked	Unlinked	AA	AA	AA	AA
8800_771	1_1531	Unlinked	Unlinked	AA	AA	AA	AA
8903_1812	1_1532	Unlinked	Unlinked	AA	AA	AA	AA

## Sheet: Polymorphic SNPs only
Genome-wide SNP profiles of near-isogenic lines and parents that differ in the presence or absence of the Rk-resistance
Markers shown on maps are polymorphic between original parents (A = homozygous for the CB46 allele, B = homozygous for the Chine-Red allele, H = heterozygosity)
Markers flanking the QTL QRk-vu11.1 are highlighted
				Recurrent (Rk resistant)	Donor (susceptible)	Susceptible BC6F6	Susceptible BC6F6
KASP Name	GoldenGate Name	LG	cM	CB46	Chinese Red	Null 1	Null 2
18_107	1_0950	1	5.04335	A	B	A	A
6804_755	1_1088	1	10.4621	A	B	A	A
9815_2051	1_0647	1	12.7036	A	B	A	A
8777_825	1_0876	1	14.1438	A	B	A	A
642_527	1_0034	1	14.3119	A	B	A	A
1426_521	1_1151	1	24.9085	A	B	A	A
1545_161	1_0130	1	24.9478	A	B	A	A
8770_1480	1_0734	1	25.934	A	B	A	A
13947_415	1_1111	1	26.5448	A	B	A	A
25_592	1_0357	1	30.0303	A	B	A	A
2077_348	1_0640	1	35.6453	A	B	A	A
9175_1561	1_0344	1	47.3738	A	B	A	A
394_316	1_0435	1	47.6876	A	B	A	A
4836_807	1_0113	2	6.67963	A	B	A	A
8044_1006	1_1523	2	10.322	A	B	A	A
9739_495	1_1258	2	13.236	A	B	A	A
1296_808	1_0021	2	15.8585	A	B	A	A
11514_619	1_0792	2	15.8585	A	B	A	A
4536_221	1_0089	2	16.0659	A	B	A	A
4699_140	1_1469	2	16.0659	A	B	A	A
14508_128	1_0277	2	17.209	A	B	A	A
8190_327	1_0589	2	17.209	A	B	A	A
7857_1368	1_0698	2	17.209	A	B	A	A
2046_754	1_0829	2	17.7806	A	B	A	A
458_1330	1_0492	2	17.8759	A	B	A	A
5026_672	1_0253	2	18.5539	A	B	A	A
16914_262	1_0337	2	18.7612	A	B	A	A
411_247	1_0284	2	23.3507	A	B	A	A
4402_623	1_1139	2	25.1999	A	B	A	A
6561_1160	1_1061	2	27.6095	A	B	A	A
11598_527	1_1048	2	28.2147	A	B	A	A
1257_517	1_1505	2	28.8199	A	B	A	A
13970_462	1_0219	2	30.6355	A	B	A	A
4200_155	1_0264	2	30.6355	A	B	A	A
13863_519	1_1059	2	31.1511	A	B	A	A
17329_590	1_1428	2	31.5377	A	B	A	A
5103_976	1_1158	2	32.7481	A	B	A	A
2239_1136	1_0687	2	35.2082	A	B	A	A
12827_654	1_1149	2	36.4298	A	B	A	A
4046_554	1_0994	2	39.3101	A	B	A	A
16946_421	1_1431	2	39.3605	A	B	A	A
5009_430	1_0721	2	40.8399	A	B	A	A
7191_1173	1_1392	2	40.8399	A	B	A	A
9895_292	1_0595	2	41.9775	A	B	A	A
7989_340	1_0985	2	46.0514	A	B	A	A
13326_949	1_0670	2	51.0611	A	B	A	A
9301_1190	1_0009	2	53.4258	A	B	A	A
17482_615	1_1352	2	53.65	A	B	A	A
12105_204	1_0633	2	53.8349	A	B	A	A
14731_1664	1_0695	2	55.1798	A	B	A	A
8162_215	1_1154	2	55.1798	A	B	A	A
16200_824	1_0430	2	56.0876	A	B	A	A
2771_491	1_1399	2	56.7152	A	B	A	A
14714_840	1_0679	2	58.2394	A	B	A	A
3227_922	1_0115	2	59.3546	A	B	A	A
10288_378	1_0709	2	63.8039	A	B	A	A
10686_567	1_1093	2	68.5671	A	B	A	A
10811_937	1_0489	2	70.9823	A	B	A	A
420_334	1_0445	2	71.6379	A	B	A	A
5173_410	1_0764	3	0	A	B	A	A
12905_686	1_0183	3	0.913406	A	B	A	A
3939_496	1_0447	3	2.23028	A	B	A	A
8495_414	1_0146	3	2.48805	A	B	A	A
4270_135	1_0853	3	2.87471	A	B	A	A
4797_687	1_0724	3	3.64242	A	B	A	A
4088_324	1_0070	3	5.92873	A	B	A	A
17565_1662	1_0667	3	7.12233	A	B	A	A
17594_359	1_0937	3	7.76115	A	B	A	A
529_170	1_0232	3	9.73926	A	B	A	A
14855_248	1_0057	3	10.6415	A	B	A	A
699_429	1_0217	3	15.5279	A	B	A	A
4567_380	1_1117	3	15.5279	A	B	A	A
8597_316	1_0017	3	21.2829	A	B	A	A
1614_648	1_0475	3	21.2829	A	B	A	A
11043_1347	1_0116	3	21.4959	A	B	A	A
17023_955	1_0571	3	21.4959	A	B	A	A
4330_377	1_1145	3	21.4959	A	B	A	A
9397_1211	1_0443	3	22.5326	A	B	A	A
7934_625	1_1396	3	22.5438	A	B	A	A
11564_339	1_0154	3	24.4378	A	B	A	A
13187_984	1_0761	3	28.0018	A	B	A	A
16934_100	1_1170	3	28.5678	A	B	A	A
15458_507	1_0758	3	29.0385	A	B	A	A
15486_556	1_1022	3	29.0385	A	B	A	A
16422_1571	1_1427	3	29.0385	A	B	A	A
8414_672	1_1286	3	29.5764	A	B	A	A
968_539	1_0064	3	29.8958	A	B	A	A
15853_1030	1_1205	3	30.9942	A	B	A	A
11211_463	1_1358	3	30.9942	A	B	A	A
505_425	1_0545	3	31.4144	A	B	A	A
7087_1100	1_0740	3	34.5189	A	B	A	A
10216_370	1_0243	3	35.7349	A	B	A	A
10522_395	1_0247	3	36.5699	A	B	A	A
8641_1670	1_0971	3	37.4945	A	B	A	A
13129_146	1_1300	3	39.0859	A	B	A	A
1883_580	1_0959	3	39.6911	A	B	A	A
2974_1109	1_0968	3	41.4955	A	B	A	A
2326_226	1_0654	3	42.6947	A	B	A	A
5738_1061	1_0953	3	43.2999	A	B	A	A
13402_898	1_0139	3	48.4217	A	B	A	A
10741_1278	1_0938	3	48.5954	A	B	A	A
10650_1563	1_0594	3	62.1901	A	B	A	A
7459_2176	1_0718	3	64.3867	A	B	A	A
6668_627	1_1452	3	64.3867	A	B	A	A
8645_1960	1_0404	3	66.8804	A	B	A	A
4339_822	1_0900	3	67.8218	A	B	A	A
11_533	1_0812	3	69.5982	A	B	A	A
13280_736	1_0296	3	70.1978	A	B	A	A
17470_1129	1_0491	3	70.9823	A	B	A	A
9212_951	1_1121	3	77.505	A	B	A	A
620_594	1_0223	3	78.609	A	B	A	A
6037_891	1_0201	3	79.0404	A	B	A	A
12251_411	1_1231	3	82.638	A	B	A	A
4816_561	1_0121	3	82.9182	A	B	A	A
15534_890	1_0136	3	82.9182	A	B	A	A
9207_2477	1_0093	3	83.1312	A	B	A	A
12185_1210	1_0990	3	84.9692	A	B	A	A
16180_225	1_0921	3	88.4267	A	B	A	A
7068_60	1_1412	3	89.5474	A	B	A	A
3754_171	1_0951	3	90.6962	A	B	A	A
1003_1507	1_0102	3	90.9764	A	B	A	A
3485_771	1_0882	3	91.1333	A	B	A	A
15261_483	1_0236	3	91.3966	A	B	A	A
8217_595	1_0878	3	91.3966	A	B	A	A
17547_561	1_0303	3	93.7166	A	B	A	A
10171_260	1_0301	3	94.0192	A	B	A	A
2925_277	1_0656	3	94.2657	A	B	A	A
6544_327	1_1375	3	94.8261	A	B	A	A
7213_319	1_0079	3	95.7283	A	B	A	A
15129_553	1_0496	3	96.6753	A	B	A	A
10833_1266	1_0946	3	98.5918	A	B	A	A
16566_353	1_0180	3	98.7767	A	B	A	A
1783_173	1_1073	3	99.6621	A	B	A	A
16655_1561	1_1065	3	100.766	A	B	A	A
16139_2530	1_0436	3	103.013	A	B	A	A
16483_376	1_0655	3	105.047	A	B	A	A
15183_436	1_0539	3	105.372	A	B	A	A
14303_873	1_0504	4	2.7178	A	B	A	A
6867_337	1_0382	4	3.4631	A	B	A	A
12393_305	1_1360	4	8.4448	A	B	A	A
17303_348	1_1138	4	10.0475	A	B	A	A
9114_900	1_1034	4	10.266	A	B	A	A
474_351	1_0155	4	12.5579	A	B	A	A
14622_2490	1_0756	4	15.5895	A	B	A	A
13794_319	1_1445	4	16.4357	A	B	A	A
3683_549	1_0027	4	19.3945	A	B	A	A
14462_1712	1_0153	4	19.3945	A	B	A	A
1808_342	1_0535	4	20.1846	A	B	A	A
5061_428	1_1092	4	21.0476	A	B	A	A
12854_535	1_0646	4	21.5463	A	B	A	A
7102_965	1_0874	4	21.8489	A	B	A	A
8273_1205	1_0692	4	22.5774	A	B	A	A
4774_665	1_0403	4	22.9136	A	B	A	A
8625_1231	1_0106	4	23.1938	A	B	A	A
13269_270	1_0678	4	25.3904	A	B	A	A
5652_704	1_0038	4	31.8011	A	B	A	A
2970_644	1_1013	4	32.3615	A	B	A	A
8166_564	1_0699	4	38.4863	A	B	A	A
13386_815	1_0304	4	43.3448	A	B	A	A
2027_326	1_0200	4	43.9332	A	B	A	A
8421_1534	1_0746	4	43.9332	A	B	A	A
3718_622	1_1146	4	44.4767	A	B	A	A
1441_128	1_1003	5	0	A	B	A	A
6289_1203	1_0045	5	0.00560372	A	B	A	A
9886_761	1_0684	5	0.0112074	A	B	A	A
13063_1329	1_0095	5	12.3786	A	B	A	A
9135_100	1_1001	5	16.0603	A	B	A	A
1799_940	1_0819	5	18.9182	A	B	A	A
651_116	1_0557	5	22.1123	A	B	A	A
7446_365	1_0362	5	38.9851	A	B	A	A
1519_144	1_0242	5	41.7421	A	B	A	A
9910_1551	1_0119	5	42.5995	A	B	A	A
11920_1704	1_1243	5	42.9973	A	B	A	A
5448_461	1_0677	5	47.0096	A	B	A	A
11613_1075	1_1533	5	47.0152	A	B	A	A
7942_764	1_0205	5	47.9062	A	B	A	A
14769_1746	1_0127	5	48.9989	A	B	A	A
17426_493	1_1322	5	48.9989	A	B	A	A
10120_329	1_0379	5	57.214	A	B	A	A
9356_1850	1_0889	5	58.6765	A	B	A	A
15947_972	1_0935	5	58.9175	A	B	A	A
7993_539	1_0579	5	59.1977	A	B	A	A
8119_299	1_0974	5	59.8085	A	B	A	A
5028_136	1_1172	5	61.837	A	B	A	A
8943_1609	1_0078	5	62.0724	A	B	A	A
5295_403	1_0733	5	63.0755	A	B	A	A
9645_589	1_1368	6	5.40759	A	B	A	A
9604_565	1_0300	6	5.61493	A	B	A	A
17102_964	1_0635	6	5.61493	A	B	A	A
6688_98	1_0751	6	5.61493	A	B	A	A
11796_246	1_0908	6	5.61493	A	B	A	A
17420_271	1_0927	6	5.61493	A	B	A	A
5017_425	1_1331	6	5.61493	A	B	A	A
5428_339	1_1530	6	6.09685	A	B	A	A
14783_181	1_0823	6	6.92059	A	B	A	A
5356_124	1_1515	6	8.54567	A	B	A	A
4553_693	1_1097	6	8.87069	A	B	A	A
1208_173	1_0432	6	10.6246	A	B	A	A
9673_1553	1_0074	6	10.8432	A	B	A	A
14610_202	1_0732	6	11.1178	A	B	A	A
4926_654	1_0332	6	11.6501	A	B	A	A
6234_452	1_0485	6	11.6501	A	B	A	A
2532_465	1_0084	6	11.9359	A	B	A	A
8438_669	1_0825	6	12.2273	A	B	A	A
7668_775	1_1082	6	13.5386	A	B	A	A
10384_1814	1_0369	6	14.7546	A	B	A	A
5282_482	1_0919	6	14.7546	A	B	A	A
7383_1042	1_0224	6	20.4592	A	B	A	A
3910_971	1_0871	6	21.2549	A	B	A	A
3211_511	1_1343	6	21.7256	A	B	A	A
6157_478	1_0895	6	25.0318	A	B	A	A
10279_316	1_1363	6	25.0318	A	B	A	A
3550_886	1_0897	6	25.2672	A	B	A	A
84_329	1_0704	6	26.9539	A	B	A	A
14784_1653	1_0124	6	32.5128	A	B	A	A
13707_697	1_1080	6	32.6921	A	B	A	A
4780_374	1_0760	6	33.9978	A	B	A	A
5430_435	1_1298	6	37.8587	A	B	A	A
2801_423	1_0664	6	38.5984	A	B	A	B
15432_780	1_0943	6	39.6015	A	B	A	A
16753_266	1_1012	6	39.9825	A	B	A	A
8383_313	1_0639	6	41.8822	A	B	A	A
14518_361	1_1042	6	42.8292	A	B	A	A
5270_452	1_0522	6	43.2999	A	B	A	A
3029_282	1_0123	6	47.7101	A	B	A	A
13222_1855	1_0541	6	47.7101	A	B	A	A
3082_859	1_1043	6	47.7101	A	B	A	A
4_414	1_0014	6	50.1084	A	B	A	A
2612_941	1_0736	6	50.8201	A	B	A	A
3701_796	1_1271	6	50.8201	A	B	A	A
16007_333	1_0542	6	51.4589	A	B	A	A
2479_603	1_0426	6	54.9725	A	B	A	A
6844_144	1_0650	6	57.1747	A	B	A	A
437_590	1_1273	6	57.1747	A	B	A	A
8203_115	1_0947	6	57.326	A	B	A	A
11585_1881	1_0370	7	0	A	B	A	A
6224_125	1_1014	7	6.05762	A	B	A	A
6712_689	1_0006	7	6.34901	A	B	A	A
17600_621	1_1446	7	6.34901	A	B	A	A
4778_497	1_0719	7	6.87576	A	B	A	A
4563_661	1_1302	7	10.86	A	B	A	A
13872_1420	1_0439	7	17.9599	A	B	A	A
4346_936	1_0278	7	19.0526	A	B	A	A
1709_334	1_0723	7	19.3608	A	B	A	A
8956_982	1_1026	7	20.5152	A	B	A	A
11039_801	1_0659	7	21.3782	A	B	A	A
10466_465	1_1510	7	21.3782	A	B	A	A
6595_480	1_0023	7	22.9416	A	B	A	A
2185_132	1_0912	7	24.4042	A	B	A	A
11279_1737	1_0755	7	25.043	A	B	A	A
1520_597	1_0391	7	25.1439	A	B	A	A
11431_885	1_0708	7	25.5137	A	B	A	A
8210_609	1_0663	7	27.772	A	B	A	A
1734_410	1_1035	7	29.0609	A	B	A	A
1560_461	1_0648	7	29.498	A	B	A	A
1567_1336	1_0696	7	29.498	A	B	A	A
10292_823	1_0917	7	30.0415	A	B	A	A
9263_376	1_0884	7	31.3976	A	B	A	A
13017_290	1_1186	7	31.3976	A	B	A	A
247_260	1_0621	7	32.1317	A	B	A	A
17584_1172	1_0019	7	33.8801	A	B	A	A
7410_188	1_0632	7	33.8801	A	B	A	A
557_196	1_1113	7	36.6707	A	B	A	A
4015_667	1_0294	7	37.685	A	B	A	A
13506_333	1_0576	7	38.817	A	B	A	A
15113_1068	1_0559	7	39.1812	A	B	A	A
4319_171	1_0056	7	42.6275	A	B	A	A
12358_584	1_0305	7	43.6586	A	B	A	A
16512_204	1_0039	7	48.8084	A	B	A	A
17450_1553	1_0248	7	48.8084	A	B	A	A
38_239	1_0016	7	50.0524	A	B	A	A
16822_160	1_1135	7	50.0524	A	B	A	A
4484_353	1_1341	8	2.68978	A	B	A	A
15875_801	1_0298	8	4.84161	A	B	A	A
10661_873	1_1370	8	9.17329	A	B	A	A
15054_315	1_0567	8	19.5009	A	B	A	A
15637_1357	1_0141	8	21.8377	A	B	A	A
4146_1588	1_0410	8	22.017	A	B	A	A
1912_1062	1_0762	8	22.7567	A	B	A	A
8552_819	1_0131	8	22.9808	A	B	A	A
17067_979	1_0351	8	22.9808	A	B	A	A
253_878	1_0918	8	22.9808	A	B	A	A
5650_935	1_1185	8	23.3059	A	B	A	A
8245_196	1_1361	8	23.5692	A	B	A	A
12428_146	1_1168	8	23.6085	A	B	A	A
5370_1551	1_0665	8	24.6676	A	B	A	A
10969_452	1_0649	8	26.3655	A	B	A	A
3194_319	1_0797	8	26.3655	A	B	A	A
11303_254	1_0255	8	27.0267	A	B	A	A
1281_790	1_1260	8	27.3069	A	B	A	A
8011_481	1_1099	8	27.5703	A	B	A	A
2164_597	1_0076	8	27.8337	A	B	A	A
13005_643	1_0643	8	28.1026	A	B	A	A
4491_1279	1_1101	8	28.2315	A	B	A	A
16733_1320	1_0801	8	28.4725	A	B	A	A
5604_1115	1_0892	8	29.2122	A	B	A	A
3803_763	1_0438	8	32.5184	A	B	A	A
17398_760	1_0616	8	32.5184	A	B	A	A
4238_636	1_1218	8	34.8607	A	B	A	A
6130_418	1_0353	8	35.7573	A	B	A	A
4403_1123	1_0838	8	37.5225	A	B	A	A
1936_545	1_0306	8	38.9739	A	B	A	A
5336_1257	1_0957	8	42.1624	A	B	A	A
6378_514	1_1199	8	44.1237	A	B	A	A
2395_247	1_1246	8	50.0972	A	B	A	A
5135_477	1_0058	8	57.6903	A	B	A	A
6592_568	1_1198	8	58.8278	A	B	A	A
13824_522	1_0167	8	60.2568	A	B	A	A
7054_864	1_0233	8	60.2568	A	B	A	A
12126_561	1_0213	9	0	A	B	A	A
2786_335	1_0487	9	5.13301	A	B	A	A
16897_327	1_0949	9	5.13301	A	B	A	A
15656_1796	1_0377	9	7.13353	A	B	A	A
12731_670	1_0448	9	10.6695	A	B	A	A
31_159	1_0101	9	13.9757	A	B	A	A
4864_429	1_1491	9	15.5615	A	B	A	A
2472_148	1_0048	9	18.8901	A	B	A	A
9269_1463	1_0371	9	18.8901	A	B	A	A
13652_572	1_0266	9	19.1983	A	B	A	A
291_1311	1_0025	9	20.0613	A	B	A	A
9297_737	1_0259	9	25.1775	A	B	A	A
13865_873	1_1408	9	26.5952	A	B	A	A
5137_1051	1_0421	9	27.475	A	B	A	A
5720_199	1_1382	9	30.0976	A	B	A	A
17133_1134	1_0752	9	32.2774	A	B	A	A
8197_1687	1_0358	9	32.7033	A	B	A	A
14328_664	1_0257	9	36.9005	A	B	A	A
122_468	1_0474	9	37.091	A	B	A	A
1339_101	1_0276	9	40.3244	A	B	A	A
7548_1327	1_0958	9	40.3244	A	B	A	A
9779_613	1_0948	9	42.1344	A	B	A	A
677_709	1_1069	9	42.1344	A	B	A	A
8760_1361	1_1089	10	0	A	B	A	A
1485_216	1_1407	10	0.0112074	A	B	A	A
8944_1233	1_0977	10	0.319412	A	B	A	A
894_153	1_1120	10	0.319412	A	B	A	A
3946_641	1_1509	10	10.4846	A	B	A	A
2345_1264	1_1225	10	11.6165	A	B	A	A
16222_633	1_0111	10	12.5411	A	B	A	A
13814_551	1_0109	10	13.0847	A	B	A	A
16419_1154	1_0002	10	15.1581	A	B	A	A
6412_1351	1_1017	10	15.4999	A	B	A	A
3843_1271	1_1402	10	15.4999	A	B	A	A
13391_1346	1_0780	10	16.7327	A	B	A	A
292_1567	1_0981	10	34.0762	A	B	A	A
12732_1668	1_0587	10	35.6789	A	B	A	A
1283_371	1_0140	10	40.2739	A	B	A	A
4533_841	1_0759	10	41.9494	A	B	A	A
2014_583	1_1405	10	43.9444	A	B	A	A
8877_1528	1_1018	10	44.5327	A	B	A	A
2102_556	1_0833	10	45.194	A	B	A	A
2597_339	1_0840	10	45.5638	A	B	A	A
3833_373	1_0065	10	46.1634	A	B	A	A
10780_756	1_0754	10	47.0768	A	B	A	A
1418_689	1_0537	10	48.0071	A	B	A	A
12439_253	1_0281	10	48.3881	A	B	A	A
11054_889	1_1453	10	48.7075	A	B	A	A
12363_196	1_0053	10	49.3351	A	B	A	A
8572_359	1_0003	10	50.2822	A	B	A	A
4245_136	1_0406	10	50.5343	A	B	A	A
2568_680	1_0583	10	50.5343	A	B	A	A
2908_782	1_0960	10	51.3581	A	B	A	A
2682_1169	1_1281	10	51.8176	A	B	A	A
2870_790	1_0060	10	51.9633	A	B	A	A
6205_632	1_0282	10	61.3383	A	B	A	A
6298_548	1_0682	10	61.8202	A	B	A	A
13342_813	1_0142	10	62.078	A	B	A	A
7310_128	1_0107	10	63.1707	A	B	A	A
14171_104	1_0617	10	63.1707	A	B	A	A
16011_113	1_0862	10	63.1707	A	B	A	A
4116_1358	1_0886	11	3.20533	A	B	B	A
657_1278	1_0702	11	3.21653	A	B	B	A
11167_1891	1_1052	11	3.53034	A	B	B	A
3494_143	1_0134	11	7.30164	A	B	B	B
16059_1385	1_0531	11	9.26295	A	B	B	B
14922_587	1_0894	11	9.26295	A	B	B	B
11783_1366	1_0757	11	13.4489	A	B	B	B
9829_759	1_1390	11	15.1749	A	B	A	B
543_683	1_0563	11	24.3874	A	B	A	B
4882_531	1_1388	11	24.5723	A	B	A	B
15787_1288	1_0818	11	24.8637	A	B	A	B
5031_483	1_0043	11	25.4129	A	B	A	B
7507_764	1_0096	11	25.4129	A	B	A	B
17107_475	1_0110	11	25.4129	A	B	A	B
8267_687	1_0550	11	25.4129	A	B	A	B
16413_395	1_1214	11	25.4129	A	B	A	B
8255_482	1_0212	11	26.3767	A	B	A	B
11118_399	1_1103	11	29.0665	A	B	A	A
8569_1469	1_0955	11	30.9157	A	B	A	A
6823_431	1_0013	11	34.0482	A	B	A	A
8276_369	1_1440	11	35.9815	A	B	A	A
8150_1237	1_1137	11	36.4018	A	B	A	A
14825_288	1_0322	11	38.4583	A	B	A	A
5449_242	1_0069	11	46.8359	A	B	A	A
12293_447	1_0553	11	52.2827	A	B	A	A
2282_767	1_1417	11	59.3154	A	B	A	B
1765_516	1_0029	Unlinked	Unlinked	A	B	A	A
515_426	1_0092	Unlinked	Unlinked	A	B	A	A
13662_830	1_0488	Unlinked	Unlinked	A	B	A	A
11097_1164	1_0680	Unlinked	Unlinked	A	B	A	A
13563_863	1_0731	Unlinked	Unlinked	A	B	A	A
1889_517	1_0742	Unlinked	Unlinked	A	B	A	A
6350_1405	1_1153	Unlinked	Unlinked	A	B	A	A

## Sheet: SNP sequences flanking Rk
SNP markers flanking the QTL QRk-vu11.1: Source sequences were retrieved from Muchero et al. (2009) PNAS 106:18159-18164
KASP Name	GoldenGate Name	Source_Sequence
16059_1385	1_0531	GCTTGCCAATAAGGGTATATATTCTATGATAGCAAGTCGAACTCTCCAGTGCCTATCCTC[C/G]GCAAGCTCAACAATAGCTGGCAACAGAGACTGAGATAACAAATCGATACCAATAACCTGA
4100_717	1_0805	ACAAATCATATCATATCTTACAAATTACTCAGTTCCATAATGTTCTTCTTTCCAATTCCA[A/G]CCATTAATGATGTTTGTATAGAAAAGTAATGACTAGTTAAGGAAAGGATGGTAGCAGCTA
14922_587	1_0894	AGGAATCAGAAGAGTGTGAAATCTTGAAAGGAAAAGAGGACATAATGGTAACCATTCAAT[C/G]AGAATTACCACGGCGACAATGCTTTGACTCTCAATCTCCATATTTGTTAATCAGTTTAAG
16524_633	1_1164	TTTTGTCACCTTGGATGGGTTGTTCGATTATGCGGATTCGCCTGCGGATGTTTTGTGGCG[A/G]TCGGAGTCGTTACAGGCTATGTAAGTGGTGGCAGTAACGSCGGTGAAGGTGAAGGTGGTG
734_340	1_0125	ATCAGGCAGAGAAACCCTCTTCAGATTTAACACTCAGCACCTTGGGAAGGGAGTTCCACA[A/G]GTGCTAGCAACTTTCCTTGCATTAGGTGAGTCCACAAATTTCTTCAGATTAGGGTTCTTG
11783_1366	1_0757	TCAGCTGTGGCTTGGCTCAGAGACTTGTTTCTGACATAGAAAAAGTTATGAAGCTCTTGG[A/C]CTCACTTCCAAGCACTGTCTCTAACAAAACTGCTCATGTCACAGCCATCACCAATGAGAC
4712_832	1_0414	ATGGAACTGGACCAAAAATTTTCACATGAAATCATAATCATCCAGAGCATCATATCGATC[A/G]GCAGGTATAAAATCCTCATCAGGCTTGTCAACATTAAGTTGCTTTTTCTTGCCACCTGTC
